# Supplementary material for: Quantitative proteomics analysis of permethrin and temephos-resistant Ae. aegypti revealed diverse differentially expressed proteins associated with insecticide resistance from Penang Island, Malaysia
Source: PLoS Negl Trop Dis. 2023 Sep 18;17(9):e0011604. doi: 10.1371/journal.pntd.0011604 (PMC10538732; doi:10.1371/journal.pntd.0011604)
Supplement: S2 Table — (XLSX) [file pntd.0011604.s002.xlsx]

## Sheet: Sheet1
No	Accession	Description	Sum PEP Score	Coverage [%]	# Peptides	# Unique Peptides	ANOVA q-value
1	Q179E8	Myosin heavy chain, non-mscle or smooth muscle	1012.85	51	112	14	0
2	W0FUL2	Myosin heavy chain	951.887	47	104	2	0
3	Q172T4	Alpha actin	673.904	66	56	56	0
4	Q16UB8	Apolipophorins	654.725	36	111	8	0
5	A0A6I8TK86	Uncharacterized protein	637.564	34	107	4	0
6	Q175A4	2-oxoglutarate dehydrogenase	476.082	52	43	10	0
7	Q17KK5	2-phospho-D-glycerate hydro-lyase	459.501	62	22	5	0
8	Q17NG8	Alpha-1,4 glucan phosphorylase	446.606	53	41	41	0
9	Q178U8	Fructose-bisphosphate aldolase	406.692	63	26	14	0
10	Q17AE9	Titin isoform x 1	403.417	17	60	14	0
11	Q1HR67	Arginine kinase	356.713	64	24	10	0
12	Q17H80	Tropomyosin invertebrate	338.909	69	30	2	0
13	Q17EL3	Aconitate hydratase, mitochondrial	335.645	48	34	22	0
14	A0A1S4FE53	Calcium-transporting ATPase	295.745	34	32	13	0
15	Q4PKE5	Actin 5	292.94	55	17	1	0
16	Q17GM7	Probable citrate synthase 1, mitochondrial	268.94	46	23	23	0
17	Q17M99	Malic enzyme	268.498	40	23	14	0
18	A0A6I8U5J2	Uncharacterized protein	267.01	50	33	33	0
19	Q16SW1	Glutamate dehydrogenase (NAD(P)(+))	257.019	52	27	4	0
20	A0A1S4EZ75	Glycerol-3-phosphate dehydrogenase [NAD(+)]	252.499	65	20	20	0
21	A0A6I8TFZ7	Fumarate hydratase	240.078	60	20	3	0
22	Q16XK7	Calcium-binding protein, putative	238.705	69	15	13	0
23	Q17E82	Glycerol-3-phosphate dehydrogenase	230.762	37	24	24	0
24	Q174D6	Dihydrolipoyl dehydrogenase	228.839	37	16	16	0
25	Q16PM9	Chaperonin-60kD, ch60	214.795	48	23	23	0
26	Q17HX1	Myosin regulatory light chain 2 (mlc-2)	214.197	53	10	4	0
27	Q0IG02	Acetyl-CoA deacylase	207.809	48	17	11	0
28	Q16UK8	Alanine aminotransferase 1;	192.438	38	18	15	0
29	Q17I94	Troponin t, invertebrate	188.428	42	21	6	0
30	Q17HW3	Triosephosphate isomerase	184.779	73	15	15	0
31	Q1HRQ7	ATP synthase subunit alpha	180.082	39	23	7	0
32	Q16J86	Catalase	175.057	50	22	15	0
33	J9HGP0	Catalase	170.496	51	21	14	0
34	Q16N74	Sodium/potassium-transporting ATPase subunit alpha	167.615	30	24	24	0
35	Q16U43	Phosphoglucomutase	159.766	52	22	15	0
36	O16109	V-type proton ATPase catalytic subunit A	159.631	39	20	20	0
37	J9HYM2	Glyceraldehyde-3-phosphate dehydrogenase	155.942	45	14	10	0
38	Q17CT0	Transketolase	154.606	33	16	8	0
39	P18153	37 kDa salivary gland allergen Aed a 2	154.24	48	22	22	0
40	A0A6I8TBV7	Ubiquinol-cytochrome c reductase complex core protein	151.98	46	16	4	0
41	Q16LR5	NADH-ubiquinone oxidoreductase 75 kDa subunit, mitochondrial	148.906	30	18	18	0
42	Q16ZI5	Malate dehydrogenase	147.775	49	15	15	0
43	A0A1S4F2H6	Antithrombin-III	145.58	46	15	3	0
44	Q17AK0	Ubiquinol-cytochrome c reductase complex core protein	143.678	44	15	3	0
45	A0A6I8TII1	4-alpha-glucanotransferase	138.155	20	26	26	0
46	Q1HR78	Protein disulfide-isomerase	138.101	51	22	18	0
47	Q16XK3	ATP synthase subunit gamma	137.993	42	12	12	0
48	A0A6I8TFM3	Uncharacterized protein	136.881	48	14	5	0
49	A0A6I8T8W3	Uncharacterized protein	130.354	40	20	5	0
50	Q16SE4	Succinate dehydrogenase (quinone) (Fragment)	129.756	35	16	6	0
51	Q16NS5	Cytochrome C1	127.65	33	6	6	0
52	Q17A27	Multifunctional fusion protein	123.09	36	16	16	0
53	A0A6I8TLA6	Glutathione transferase	121.434	49	11	7	0
54	Q16P46	Prophenoloxidase	120.141	32	18	13	0
55	Q1HR57	Voltage-dependent anion channe	119.403	59	14	14	0
56	A0A6I8TL57	Glutathione transferase	118.6	55	9	4	0
57	Q5K6H4	Aspartate aminotransferase	118.392	50	19	19	0
58	Q16KI0	Glucose-6-phosphate isomerase	117.304	31	16	16	0
59	Q16KQ6	Rab GDP dissociation inhibitor	116.057	53	21	21	0
60	Q1HR11	NADH dehydrogenase [ubiquinone] flavoprotein 1, mitochondrial	115.863	42	17	17	0
61	Q8WQL0	Phosphoglycerate kinase	113.791	50	15	15	0
62	Q16MW6	S-methyl-5'-thioadenosine phosphorylase	112.277	61	13	13	0
63	A0A6I8T8L2	Ubiquitin	111.56	58	10	5	0
64	Q1HQU8	Transaldolase	111.444	51	15	15	0
65	A0A6I8TI71	Pyruvate carboxylase	111.261	21	21	21	0
66	A0A6I8T6M3	Titin	110.849	3	19	16	0
67	Q17DM4	Aldo-keto reductase	110.184	52	13	1	0
68	P50635	Apyrase	110.144	34	16	1	0
69	Q16LL9	(S)-3-amino-2-methylpropionate transaminase	110.016	43	17	7	0
70	Q16NG1	Fumarylacetoacetase	108.088	48	15	15	0
71	Q17DM5	Aldose reductase isoform x1	105.206	52	14	2	0
72	Q17P80	Isocitrate dehydrogenase [NAD] subunit, mitochondrial	104.767	53	16	7	0
73	A0A6I8TPR1	Uncharacterized protein	104.129	10	20	20	0
74	Q1HRN3	Superoxide dismutase [Cu-Zn]	99.903	66	7	6	0
75	Q16KF6	Cytochrome c oxidase subunit 4	99.899	54	9	9	0
76	Q16P29	WD-repeat protein	99.462	31	14	14	0
77	Q0IF93	D7 protein, putative	98.395	40	15	1	0
78	A0A1S4F1X8	ATP synthase delta chain, mitochondrial	98.105	51	6	6	0
79	Q16RS5	Troponin i	97.832	39	13	8	0
80	A0A6I8TDZ9	Stretchin-mlck	96.944	11	12	2	0
81	Q17H74	Tropomyosin invertebrate	92.65	34	10	2	0
82	Q5K6H3	Aspartate aminotransferase	92.52	34	12	11	0
83	A0A1S4F0I0	Imaginal disc growth factor	92.455	38	12	1	0
84	Q6SYX7	Citrate hydro-lyase	92.384	23	15	10	0
85	Q17B46	Tubulin beta chain	92.118	29	11	3	0
86	Q16P83	Succinate--CoA ligase [ADP-forming] subunit beta, mitochondrial	90.217	27	12	12	0
87	Q179J9	ATP synthase subunit b	89.28	39	12	12	0
88	Q1HRL6	NADH-ubiquinone oxidoreductase 24 kda subunit	89.251	48	10	9	0
89	Q16S56	Acetyl-coa acyltransferase	88.624	37	11	11	0
90	A0A6I8U913	Isocitrate dehydrogenase [NADP]	88.141	42	17	12	0
91	Q16RS6	Troponin i	88.055	34	8	3	0
92	A0A6I8U7J5	Uncharacterized protein	85.449	8	10	5	0
93	Q17H89	Dihydrolipoyllysine-residue succinyltransferase component of 2-oxoglutarate dehydrogenase complex, mitochondrial	84.52	23	11	4	0
94	Q16FX9	4-hydroxyphenylpyruvate dioxygenase	84.489	33	10	10	0
95	Q16R03	Alcohol dehydrogenase	84.257	37	11	11	0
96	Q177K9	Gelsolin precursor	84.028	33	11	6	0
97	Q17BT9	Superoxide dismutase	83.902	42	8	8	0
98	Q16LF6	Phosphatidylethanolamine-binding protein	81.76	53	7	7	0
99	Q16ZW2	Bleomycin hydrolase	81.191	31	11	11	0
100	Q1HQI1	Complex I-19kD (Fragment)	80.636	61	8	8	0
101	Q17DA3	Dihydrolipoyllysine-residue acetyltransferase	80.531	25	10	2	0
102	Q16QR2	Aminoacylase, putative	79.901	28	9	9	0
103	Q16PI3	Transferrin	79.333	21	12	12	0
104	Q16Q68	Complex I-49kD	78.984	25	10	10	0
105	Q17N03	Fumarylacetoacetate hydrolase	78.932	50	12	6	0
106	Q1HQM6	Ribonuclease UK114, putative	77.745	69	7	7	0
107	Q17AF8	D-3-phosphoglycerate dehydrogenase	77.668	39	11	11	0
108	Q177Y4	Allergen, putative	76.817	73	10	10	0
109	Q17JL4	Chitinase-like protein idgf4	76.48	35	12	6	0
110	A0A6I8TQA0	Glutamate synthase	76.45	8	14	14	0
111	Q1HR06	Annexin	76.236	35	10	10	0
112	A0A6I8TVL2	Succinyl-CoA:3-ketoacid-coenzyme A transferase	75.602	27	10	10	0
113	Q17D51	Pyruvate dehydrogenase E1 component subunit beta	74.332	36	10	10	0
114	A0A0P6IYG4	Putative adp/atp transporter on adenylate translocase (Fragment)	73.892	45	14	2	0
115	Q1HQZ5	Heat shock cognate 70	72.744	21	11	2	0
116	A0A6I8TT71	Uncharacterized protein	72.633	4	13	13	0
117	Q1HQW5	Isocitrate dehydrogenase [NADP]	72.014	29	12	5	0
118	A0A1S4EYS5	Protein disulfide-isomerase	71.837	30	12	12	0
119	Q178T5	Malic enzyme	71.823	22	12	11	0
120	Q16K65	Proteasome subunit alpha type	71.193	51	11	11	0
121	Q1HRI9	Mitochondrial cytochrome c	70.629	69	8	8	0
122	A0A1S4F6U1	Gamma-cystathionase	70.588	32	10	10	0
123	Q1HR21	ATP synthase subunit d, mitochondrial	70.175	58	8	8	0
124	Q16MS5	Myosin light chain alkali	70.031	54	8	8	0
125	Q16RN6	ADP/ATP translocase	69.756	49	13	1	0
126	Q16VZ4	NADH-ubiquinone oxidoreductase 39 kda subunit	69.694	32	11	11	0
127	Q16WX6	Complex I-B17	69.336	56	9	6	0
128	Q9GYW1	Prophenoloxidase	69.043	19	10	7	0
129	Q174J0	ATP-dependent 6-phosphofructokinase	68.821	20	14	14	0
130	Q8WSF6	2-Cys thioredoxin peroxidase	68.717	74	13	12	0
131	A0A1S4FQ37	Uncharacterized protein	68.14	42	9	9	0
132	A0A1S4F3X2	Inorganic diphosphatase	68.006	31	9	1	0
133	Q16RS8	Troponin i	67.572	27	9	4	0
134	A0A6I8TT30	Uncharacterized protein	66.452	3	13	13	0
135	Q16TC0	Aliphatic nitrilase, putative	66.348	34	9	9	0
136	Q16NG0	Glutamate decarboxylase	65.497	23	10	10	0
137	Q17EQ1	Cytochrome b-c1 complex subunit Rieske, mitochondrial	65.003	30	6	6	0
138	J9HY30	AAEL017133-PA	63.441	47	9	9	0
139	Q175S4	Clip-domain serine protease, putative	62.876	39	9	9	0
140	Q16LP7	Phosphoserine aminotransferase	62.75	27	9	2	0
141	Q172H3	Ferritin	62.426	49	9	9	0
142	Q17EA3	Proteasome subunit alpha type	61.935	41	10	10	0
143	Q16RS3	Troponin i	61.814	32	9	5	0
144	Q8T4R8	Ferritin	61.722	50	9	9	0
145	Q0IEW2	Serine Protease Inhibitor (serpin)	61.43	27	9	9	0
146	Q16QZ7	14-3-3 protein sigma, gamma, zeta, beta/alpha	61.309	37	10	8	0
147	A0A1S4FQ35	Aldehyde oxidase	61.095	11	12	11	0
148	Q16VB1	Pyridoxal kinase	60.931	40	8	8	0
149	Q16UC5	Aldehyde dehydrogenase (nad+);	60.755	28	13	10	0
150	Q16QS3	Phosphate carrier protein, mitochondrial	60.525	26	8	2	0
151	Q16TS5	Isocitrate dehydrogenase [NAD] subunit, mitochondrial	60.362	28	9	9	0
152	A0A1S4FNP6	Xaa-pro aminopeptidase	60.294	19	8	8	0
153	Q5UG08	Peroxiredoxin-5	59.875	56	7	7	0
154	O01949	30 kDa salivary gland allergen Aed a 3	59.229	27	11	11	0
155	A0A6I8U950	Adenosine deaminase	58.262	23	10	1	0
156	Q1HQR0	Adenosylhomocysteinase	57.173	25	11	4	0
157	Q17PJ1	Inositol-1-monophosphatase	56.864	31	7	7	0
158	A0A6I8TDF2	NADH dehydrogenase [ubiquinone] iron-sulfur protein 3, mitochondrial	56.692	40	8	8	0
159	Q16YP3	27 kDa hemolymph protein	56.617	39	10	10	0
160	A0A6I8TGF6	Tep3	56.564	9	10	10	0
161	Q17NB9	Ficolin-3-like	56.309	36	10	2	0
162	Q16TY4	Proteasome subunit alpha type	56.291	43	9	9	0
163	Q1HRS4	Putative 11.6 kDa secreted salivary peptide	55.679	61	4	4	0
164	Q16P09	Venom allergen	55.498	33	8	7	0
165	A0A1S4F550	Uncharacterized protein	55.223	28	8	8	0
166	Q16TS7	Enoyl-CoA hydratase	55.178	15	11	11	0
167	Q5MM88	Cytochrome b-c1 complex subunit 7	54.954	53	8	8	0
168	A0A1S4G4B6	Transferrin	54.882	16	9	1	0
169	Q17IE3	Proteasome subunit beta	54.487	53	11	11	0
170	Q1HRU0	ADP/ATP translocase	54.179	41	13	3	0
171	A0A6I8U7J9	C-type lectin domain-containing protein	53.972	44	7	7	0
172	Q16V29	Persulfide dioxygenase ethe1	53.895	31	8	8	0
173	Q4F6X0	40S ribosomal protein S3	53.892	60	13	13	0
174	Q16YD0	Acyl-coenzyme A oxidase	53.089	14	8	8	0
175	Q16PI0	Ribose-5-phosphate isomerase	52.697	28	6	4	0
176	A0A1S4FFD3	Pyrroline-5-carboxylate reductase	51.444	34	7	7	0
177	Q16GF9	Glyoxalase I	50.755	39	7	7	0
178	Q1HQQ6	Dihydropteridine reductase	50.336	44	6	6	0
179	Q16IW1	Thioredoxin peroxidase	49.738	28	6	5	0
180	Q16SF9	Neutral alpha-glucosidase ab precursor	49.622	7	9	9	0
181	Q17J46	Ferritin	49.567	44	9	9	7.32601e-06
182	Q17PU4	Glyoxalase domain-containing protein 4	49.486	29	7	7	0
183	Q17KV3	Glutamate carboxypeptidase	48.061	26	10	4	0
184	Q16U65	3-hydroxyisobutyryl-CoA hydrolase, mitochondrial	47.701	25	8	8	0
185	A0A1S4FZN3	Homogentisate 1,2-dioxygenase	47.342	27	10	3	0
186	Q0IEE4	ATP synthase subunit O, mitochondrial	46.027	32	6	6	0
187	Q1HQU4	Saccharopine dehydrogenase domain-containing protein	45.831	23	7	7	0
188	Q17H05	Cathepsin l	45.779	25	6	6	0
189	Q173N6	Proteasome subunit beta	45.772	34	8	8	0
190	Q16XT2	Proteasome endopeptidase complex	45.681	29	5	3	0
191	A0A1S4EV34	CN hydrolase domain-containing protein	45.645	25	5	1	0
192	Q1HR79	Translationally-controlled tumor protein homolog	45.645	57	6	6	0
193	A0A6I8TPE2	Prohibitin	45.414	29	10	10	0
194	Q0IFJ8	Succinate-semialdehyde dehydrogenase	43.636	17	7	7	0
195	Q16Y94	D7 protein, putative	43.023	31	7	7	0
196	Q16IL3	Pyruvate dehydrogenase E1 component subunit alpha	42.733	22	9	9	0
197	Q16TK1	AAEL010205-PB	42.612	37	4	4	0
198	Q0IEC8	Isocitrate dehydrogenase	42.02	24	8	8	0
199	Q17CS8	Cysteine-S-conjugate beta-lyase 2	41.923	21	8	8	0
200	Q17IM5	Thioredoxin Peroxidase	41.873	38	7	7	0
201	Q1HR83	Peptidylprolyl isomerase	41.863	56	4	4	0
202	Q1HR88	Elongation factor 1-alpha	41.642	20	8	8	0
203	Q16HB6	Aldehyde dehydrogenase	41.332	20	9	6	0
204	Q16RY8	Sodium/potassium-dependent ATPase beta-2 subunit	41.106	27	6	6	0
205	Q17E09	Zinc binding dehydrogenase	40.747	21	6	6	0.000950704
206	Q17P99	Cysteinylglycine-S-conjugate dipeptidase	40.393	17	8	5	0
207	Q17KL8	Probable aminopeptidase npepl1	40.296	19	7	7	0
208	A0A6R5I4H7	Muscle lim protein	39.948	22	8	5	0
209	Q16FD8	Serine--pyruvate aminotransferase	39.823	19	6	6	0
210	Q1HQJ5	Rho guanine dissociation factor	39.806	32	6	6	0
211	J9HHL7	Glutathione S-transferase (GSTD1)	39.735	34	6	4	0
212	A0A1S4F3D0	Leucyl aminopeptidase, putative	39.657	16	8	8	0
213	Q177C2	Proteasome subunit beta	39.419	28	4	4	0
214	J9HU29	AAEL017153-PA	39.241	7	6	1	0.000298401
215	A0A6I8TS46	Spectrin	39.205	3	6	6	0
216	Q1HRL7	Odorant binding protein OBP22	38.965	22	3	3	0
217	Q17NC0	Fibrinogen and fibronectin	38.316	19	5	5	0
218	A0A6I8U596	Histone H2B	38.304	31	6	6	0
219	Q963B4	Thioredoxin	37.81	49	5	5	0
220	Q174L5	Transgelin	37.19	29	5	5	0
221	Q16IA8	Electron transfer flavoprotein subunit alpha	36.893	22	5	5	0
222	A0A6I8U4M5	PDZ domain-containing protein	36.869	18	7	7	0
223	Q16YX0	Btb/poz domain-containing protein kctd8/12/16	36.068	36	7	7	0
224	A0A1S4FMU8	Poly(U)-specific endoribonuclease	36.003	12	4	4	0
225	Q17CL4	Glyoxylate/hydroxypyruvate reductase	35.862	22	6	6	0
226	Q17BL7	Carbonic anhydrase	35.682	30	7	7	0
227	Q0IEG4	AAEL010754-PA	35.594	52	4	4	0
228	Q8T9V9	Putative purine hydrolase	35.465	21	7	7	0
229	Q17FB5	AAEL003459-PA	35.229	57	4	3	0
230	Q16W90	Carboxypeptidase	35.196	15	7	1	0
231	A0A1S4FYT3	Proteasome subunit beta	34.806	21	5	5	0
232	J9HFG0	AAEL017262-PA	34.678	21	4	4	0
233	Q16M31	enoyl-CoA hydratase (enoyl hydrase)	34.672	19	5	3	0
234	A0A6I8TC18	6-phosphogluconate dehydrogenase, decarboxylating	34.579	17	6	6	0
235	A0A6I8T3T1	Anterior fat body protein	34.57	30	7	7	0
236	A0A6I8UA62	Uncharacterized protein	34.552	4	6	1	0.000206406
237	A0A6I8TCN5	MICOS complex subunit MIC60	34.255	11	7	7	0
238	D2WKE0	AAEL017320-PA	34.146	23	4	4	0
239	Q16XK1	Selenophosphate synthase	34.077	15	5	5	0
240	Q16HU0	3-hydroxyisobutyrate dehydrogenase	33.948	16	4	4	0
241	Q1HRI6	60S ribosomal protein L12	33.823	41	5	5	0
242	A0A6I8T6Z9	ATP-citrate synthase	33.631	7	6	6	0
243	Q17JX2	Glutamine synthetase	33.283	16	5	5	0
244	A0A6I8TKE8	Spermidine synthase	33.278	24	5	5	0
245	Q17E10	Cyclohex-1-ene-1-carboxyl-CoA hydratase, putative	33.177	19	4	4	0
246	Q0IEK4	AAEL009651-PA	33.03	42	5	5	0
247	Q1HRP6	Peptidyl-prolyl cis-trans isomerase	32.903	32	4	4	0
248	Q17HP8	Serine protease	32.329	15	7	5	0
249	Q177R1	Proteasome subunit alpha type	32.191	24	5	5	0
250	Q16TN9	AAEL010180-PA	32.057	30	7	7	0
251	Q16TI5	Complex I-B22	32.005	38	5	5	0
252	A0A6R5I0K7	Uncharacterized protein	31.834	46	5	5	0
253	Q16YK8	Component 3 of promoter of RISC	31.754	26	5	5	0
254	Q16RX5	AAEL010789-PA	31.381	29	5	5	0
255	Q16TD5	Aminomethyltransferase	31.014	15	5	5	0
256	Q1HRL8	40S ribosomal protein S18	30.829	45	7	7	0
257	Q8T9U7	Putative serpin	30.814	19	7	7	0
258	A0A1S4FX57	5-aminoimidazole-4-carboxamide ribonucleotide formyltransferase	30.422	10	5	5	0
259	Q1HQJ0	60S ribosomal protein L4	30.254	15	4	4	0
260	Q1HRC0	Histidine triad family zinc-binding protein	29.791	42	5	5	0
261	Q1HRJ0	Cytochrome c oxidase polypeptide Va	29.674	23	5	5	0
262	Q17MA2	AAEL001082-PA	28.997	44	4	4	0
263	Q16X08	Aldehyde dehydrogenase, mitochondria	28.909	14	6	4	0
264	Q1HQQ9	Hypothetical conserved protein	28.872	36	2	2	0
265	Q17DD6	AAEL004264-PA	28.282	21	4	4	0
266	A0A1S4EXN8	Glutathione S-transferase (GSTD1)	28.142	26	4	2	0
267	A0A1S4F8J4	3-2-trans-enoyl-CoA isomerase, putative	27.684	23	6	6	0
268	A0A1S4FPC9	Tox-SGS domain-containing protein	27.027	2	7	7	0
269	Q1HQH0	Delta-aminolevulinic acid dehydratase	26.729	13	4	3	0
270	Q8T9V7	Putative secreted protein	26.718	23	4	4	0
271	A0A1S4F7Q1	Alpha-glucosidase	26.553	15	8	8	0
272	Q175S0	Serine protease	26.279	17	4	4	0
273	Q03168	Lysosomal aspartic protease	25.825	12	4	4	0
274	Q16KF9	Cytochrome c oxidase	25.595	20	2	2	0
275	Q1HRK3	Transcription factor BTF3	25.556	36	3	3	0
276	Q17NL7	AAEL000647-PA	24.953	12	7	6	0
277	Q178D3	NADH dehydrogenase [ubiquinone] 1 subunit C2	24.952	34	3	3	0
278	Q17NX6	C-Type Lectin (CTL16)	24.63	37	5	1	0
279	Q17JH6	Protein serine/threonine kinase, putative	24.532	33	4	4	0
280	Q1HQW1	Farnesoic acid o-methyltransferase-like protein	24.258	12	2	2	0
281	Q16UX8	Niemann-Pick Type C-2, putative	24.202	29	3	3	0
282	A0A1S4EXV6	Udp-glucose pyrophosphatase	24.183	17	3	3	0
283	Q1HRM3	40S ribosomal protein S12	24.025	38	4	4	0
284	Q17DM8	Aldo-keto reductase	23.771	18	5	5	0
285	Q1HR29	Gamma-interferon inducible lysosomal thiol reductase-like protein	23.54	25	5	5	0
286	Q1HRT6	60S ribosomal protein L10	23.307	21	5	5	0
287	A0A6I8T5Y4	2-deoxyglucose-6-phosphate phosphatase	23.201	20	4	4	0
288	A0A6I8TGV5	DUF753 domain-containing protein	23.191	17	3	3	0
289	A0A6I8T3Z8	Leucine-rich immune protein (Coil-less)	22.739	16	5	5	0
290	Q17MK2	NADH dehydrogenase [ubiquinone] 1 beta subcomplex subunit 8, mitochondrial	22.522	23	4	4	0
291	A0A6I8TFQ0	Serine Protease Inhibitor (serpin) likely cleavage at S/S	22.469	13	5	5	0.000917108
292	A0A1S4EZB8	Uncharacterized protein	22.299	10	6	6	0
293	A0A6I8TEV8	Synapse-associated protein	22.076	16	5	5	0
294	Q16JE9	Profilin	21.988	40	4	4	0
295	Q17Q32	Enolase-phosphatase E1	21.938	5	5	5	0
296	Q0IES0	Guanine nucleotide-binding protein beta 2 (g protein beta2)	21.75	15	4	4	0
297	Q17E76	Gram-Negative Binding Protein (GNBP)	21.412	13	5	5	0
298	Q17EU2	Leukotriene A(4) hydrolase	21.228	9	5	5	0
299	Q1HR38	ATP synthase subunit	21.134	30	2	2	0
300	Q17AV0	AAEL005179-PA	20.959	25	3	3	0
301	Q16M80	Glucosidase 2 subunit beta	20.363	10	4	4	0
302	Q1HR99	60S acidic ribosomal protein P0	20.298	14	3	3	0
303	Q17PP2	AAEL000294-PA	19.779	7	2	2	0
304	Q16U40	Cytochrome b5 (cytb5)	19.749	32	3	3	0
305	Q16P07	Allergen, putative	19.55	14	2	1	0
306	Q1HQT0	Mitochondrial NADH-ubuiquinone oxidoreductase 13 kDa-B subunit	19.541	50	6	6	0
307	Q17NL9	AAEL000667-PA	19.533	10	5	5	0
308	A0A6I8U6Q1	DUF1794 domain-containing protein	19.204	23	4	4	0
309	Q1HRB4	NADH dehydrogenase [ubiquinone] iron-sulfur protein 6, mitochondrial	19.048	31	3	3	0
310	Q1HR72	60S ribosomal protein L9	19.048	26	4	4	0
311	Q17F11	AAEL003601-PA	18.975	11	3	3	0
312	Q0IGB5	Saposin	18.596	5	4	4	0
313	A0A6I8TFU0	Diazepam binding inhibitor, putative	17.861	33	2	2	0
314	A0A6I8TV54	H15 domain-containing protein	17.841	13	2	2	0
315	A0A1S4FZX0	NADH dehydrogenase [ubiquinone] iron-sulfur protein 4, mitochondrial	17.794	19	3	3	0
316	Q16H92	Sugar phosphate phosphatase	17.74	7	3	3	0
317	Q17EW5	Serine Protease Inhibitor (serpin) homologue - unlikely to be inhibitory	17.708	7	3	3	0
318	A0A1S4FZ80	Pupal cuticle protein, putative	17.301	22	2	2	0
319	Q1HR26	Complement component 1 q subcomponent binding protein-like protein	17.115	15	4	4	0
320	A0A6I8U652	Uncharacterized protein	17.094	6	3	3	0
321	A0A1S4F0V8	Putative hydroxypyruvate isomerase	17.079	14	3	2	0
322	Q1HQV6	NADH dehydrogenase [ubiquinone] 1 alpha subcomplex subunit 10, mitochondrial	16.865	13	5	5	0
323	Q17DU1	Coiled-coil-helix-coiled-coil-helix domain-containing protein 3, mitochondrial	16.665	22	4	4	0
324	A0A6I8TFS6	Uncharacterized protein	16.558	14	3	3	0
325	Q1EGF0	Lysosomal cathepsin B	16.349	12	3	3	0
326	Q1HQR1	Complex I-B14.7	16.285	14	2	2	0.0134539
327	Q1HRJ5	NADH:ubiquinone dehydrogenase, putative	16.158	35	4	4	0
328	Q16RY7	Lysosome-associated membrane glycoprotein 1	16.054	11	3	3	0
329	Q16PL9	AAEL011604-PA	16.04	1	3	2	0
330	A0A1S4FI67	3-hydroxyacyl-coa dehyrogenase	15.989	11	3	3	7.29927e-06
331	Q6J661	Carboxypeptidase B	15.896	10	3	3	0
332	Q1HRR8	40S ribosomal protein S19	15.769	24	3	3	0
333	Q16W59	Hydroxyacyl dehydrogenase	15.634	28	4	4	0
334	A0A6I8TC25	Lipid storage droplets surface binding protein	15.298	11	5	5	0
335	Q17FM7	NADPH--cytochrome P450 reductase	15.196	5	3	3	0
336	Q17DN2	Aldo-keto reductase	15.179	13	4	2	0
337	Q17H03	Complex I-B15	15.039	22	2	2	0
338	Q17G75	Adenylosuccinate synthetase	14.745	7	3	3	0
339	Q17MR8	Transmembrane protein 214	14.66	4	2	2	0
340	Q17I04	Protein disulfide isomerase	14.354	8	3	3	0
341	A0A6I8U5Q4	Uncharacterized protein	14.056	10	3	3	0
342	Q1HRP2	60S ribosomal protein L22	13.938	16	2	2	0
343	Q17Q33	Single-stranded DNA binding protein, putative	13.895	22	3	3	0
344	Q16RA3	Cysteine-rich protein, putative	13.72	16	3	3	0
345	A0A1S4F3T4	Butyryl-CoA dehydrogenase	13.587	7	3	3	0
346	Q16XG8	Cytochrome c oxidase subunit	13.117	40	3	3	0
347	Q17J21	Putative hydroxypyruvate isomerase	13.045	9	2	1	0
348	Q172X3	Nidogen (entactin)	12.823	3	2	2	0
349	Q179C9	Complex I-B16.6	12.662	23	3	3	0
350	Q16VJ7	Acyl-protein thioesterase 1,2 (lysophospholipase i,ii)	12.549	16	3	3	0
351	Q174Q3	Lipid storage droplets surface binding protein 2 (lsd2)	12.545	10	3	3	0
352	A0A6I8U1W5	Reelin domain-containing protein	12.473	25	2	2	7.18133e-05
353	Q17BC2	Acidic ribosomal protein P1, putative	12.392	29	1	1	0
354	A0A6I8TVC8	Uncharacterized protein	12.228	10	3	3	0
355	X4YJV2	Vago protein	12.204	20	2	2	0
356	Q17DQ0	Niemann-Pick Type C-2, putative	12.188	18	2	2	0
357	Q1HR41	40S ribosomal protein S10	11.774	19	3	3	0
358	Q17H51	ATP synthase-coupling factor 6, mitochondrial	11.709	21	2	2	0
359	Q1HR39	Ubiquitin-conjugating enzyme E2	11.689	20	3	3	0
360	Q1HR56	Elongation factor 1-gamma	11.385	9	4	4	0
361	A0A6I8TC82	N-myc downstream regulated	11.31	7	2	2	0
362	Q173P6	Complex I-B12	11.291	18	2	2	0
363	A0A6I8T9G0	Calpain 4, 6, 7, invertebrate	11.098	4	4	4	0.0407834
364	Q17G27	AAEL003235-PA	10.885	17	3	3	0
365	A0A6I8TBJ2	Alpha-mannosidase	10.855	3	4	4	0
366	A0A1S4FKR6	Xaa-pro dipeptidase pepd/pepq(e.coli)	10.683	5	2	2	0
367	Q17L30	Acylphosphatase, putative	10.466	19	2	2	0
368	A0A1S4EXT2	Adenosine kinase	10.273	8	2	2	0
369	Q1HRM4	Cytochrome c oxidase, subunit VIA, putative	9.927	24	2	2	0
370	Q1HRJ1	60S ribosomal protein L28	9.834	11	1	1	0
371	Q0IFL0	AAEL004699-PB	9.704	3	2	2	1.44665e-05
372	Q5PY78	Glutathione S-transferase e4	9.65	7	1	1	0
373	Q16XP0	Apolipophorin-III, putative	9.604	12	2	2	0
374	A0A1S4F4L7	Fumarylacetoacetate hydrolase	9.425	16	3	1	0
375	Q173N8	Far upstream (fuse) binding protein	9.402	3	2	2	0
376	Q17LN8	Cuticle protein 2	9.386	7	1	1	0
377	Q175Y3	AAEL006483-PA	9.36	11	1	1	0
378	Q1HQM7	Growth and transformation-dependent protein	9.02	9	1	1	7.8712e-05
379	Q17PH0	Zinc-type alcohol dehydrogenase-like protein c1773.06c isoform x2	8.854	3	1	1	1.45191e-05
380	Q175T1	AAEL006575-PC	8.565	17	3	3	0
381	J9HFM9	Large subunit ribosomal protein l23ae	8.448	5	2	2	0
382	Q0IEH7	Phosphotriesterase-related protein	8.376	6	2	2	0
383	A0A6I8TIL8	Uncharacterized protein	8.223	3	2	2	0
384	Q17DI1	AAEL004209-PA	7.928	5	2	2	0
385	Q17EV9	AAEL003671-PA	7.858	2	2	2	0
386	Q17AF0	Novex-3 (titin isoform)	7.759	1	2	2	7.27273e-06
387	Q1HQZ3	Reticulon-like protein	7.663	6	1	1	0
388	Q16Z50	Calponin	7.489	12	2	2	0
389	Q16HG0	AAEL014039-PA	7.472	26	2	2	0
390	A0A6I8TFR1	TrkB protein, putative	7.442	1	1	1	0.000114286
391	Q17A49	Annexin	7.406	6	2	1	0
392	Q17CP6	Iron-sulfur cluster co-chaperone protein hscb, mitochondrial	7.317	5	1	1	0
393	Q17AF2	Myosin light chain kinase	7.203	1	2	2	0
394	A0A1S4FHU5	Short chain type dehydrogenase	7.12	5	1	1	0
395	Q1HRU6	Short salivary D7 protein (Fragment)	6.962	9	1	1	0.00154545
396	Q16ZR3	Serine protease V	6.902	5	1	1	0
397	Q16ZH3	60S ribosomal protein L6	6.81	7	2	2	0
398	Q0IEN8	Glutathione synthetase	6.741	4	1	1	0
399	A0A6I8TZ98	5-hydroxyisourate hydrolase	6.682	9	1	1	0
400	A0A1S4FN36	Uncharacterized protein	6.613	9	2	2	0
401	Q16MG3	AAEL012311-PA	6.591	3	1	1	0
402	A0A6I8TFI4	Uncharacterized protein	6.549	3	1	1	0
403	Q17I05	MICOS complex subunit MIC10	6.449	17	1	1	0
404	Q16MT6	AAEL000348-PA	6.28	12	2	2	0
405	A0A1S4FKL4	Presequence protease, mitochondrial	6.158	1	1	1	0
406	Q170K4	Moesin/ezrin/radixin homolog 1	6.032	2	2	2	0
407	Q1HQX5	Farnesoic acid O-methyl transferase-like protein	5.465	15	2	2	0
408	A0A1S4FXH1	Aminopeptidase	5.306	2	2	2	0
409	Q1HQE0	Mitochondrial cytochrome c oxidase subunit VIC	5.26	23	2	2	0
410	Q16I56	Cuticle protein 5	5.225	5	1	1	0
411	Q17FY0	Guanine deaminase	4.919	3	1	1	0
412	Q16MK2	Eukaryotic translation initiation factor 3 subunit J	4.884	8	2	2	0
413	A0A1S4FA62	Uncharacterized protein	4.882	3	1	1	0
414	A0A6I8T8M4	Odorant binding protein OBP25	4.317	5	1	1	0
415	Q1HRN4	60S ribosomal protein L21	4.286	11	2	2	0
416	Q8T4S3	Dopachrome conversion enzyme	4.272	3	2	1	0
417	Q16Z38	Ubiquinone biosynthesis O-methyltransferase, mitochondrial	4.029	4	1	1	0
418	Q16WP2	Post-proline cleaving enzyme	3.686	3	1	1	0
419	Q16N77	Niemann-Pick Type C-2, putative	3.646	10	2	2	0
420	A0A6I8TPU7	Trypsin, putative	3.493	4	1	1	0
421	Q16HT0	Stretch regulated skeletal muscle protein, putative	3.471	21	1	1	0
422	Q175X5	AAEL006480-PA	3.44	6	1	1	0.000644248
423	Q17L97	Myosin heavy chain, nonmuscle or smooth muscle	3.396	0	1	1	0
424	J9HGK6	AAEL012357-PB	3.326	5	1	1	0
425	A0A6I8U8K4	TPR_REGION domain-containing protein	2.995	1	1	1	0
426	Q1HRV7	Fxa-directed anticlotting serpin-like protein	2.896	3	1	1	0
427	Q17BI6	Inositol-1-monophosphatase	2.486	3	1	1	0
428	Q16IK5	Trypsin-alpha, putative	2.387	3	1	1	0
429	Q0IF05	Protein fam136a	2.147	8	1	1	0
430	Q1HQW4	Protein kinase A cAMP-dependent catalytic subunit	1.94	2	1	1	0.00121191
431	Q16Z61	AAEL008305-PA	1.933	17	1	1	0
432	Q173D4	V-type proton ATPase subunit G	1.797	8	1	1	0
433	Q16F36	AAEL014914-PA	1.674	3	1	1	0
434	Q16XG7	Cytochrome c oxidase subunit	1.47	9	1	1	0
435	A0A023EWR1	Putative 2-oxoglutarate dehydrogenase e1 subunit	326.14	39	32	2	0
436	A0A182H2T8	Uncharacterized protein	300.713	59	17	2	0
437	A0A023ETW6	Glutamate dehydrogenase (NAD(P)(+))	246.937	51	26	3	0
438	A0A1W7R783	Putative conserved secreted protein	121.471	33	11	2	7.28597e-06
439	A0A023EF56	Putative actin depolymerizing factor	98.955	72	10	2	0
440	A0A023EJK1	Peptidyl-prolyl cis-trans isomerase	97.452	53	8	8	0
441	A0A023EPT6	Succinate--CoA ligase [ADP/GDP-forming] subunit alpha, mitochondrial	84.385	37	10	10	0
442	A0A182GKP0	Nucleoside diphosphate kinase	80.012	50	6	6	0
443	A0A182GM85	Uncharacterized protein	78.714	60	8	2	0
444	A0A182GH33	Uncharacterized protein	75.369	35	5	5	0.0341042
445	A0A182GJV0	Uncharacterized protein	70.266	42	11	1	0.00449564
446	A0A182GK69	40S ribosomal protein S4	66.267	42	9	4	0
447	A0A023EL73	Proteasome subunit alpha type	58.603	37	7	7	0
448	A0A182GWZ1	Amidophosphoribosyltransferase	52.345	22	10	7	0
449	A0A023EUP2	BiP/GRP78	46.292	9	6	3	0
450	A0A182H2T3	60S ribosomal protein L5	45.038	28	7	7	0
451	A0A023EJ22	Putative transcriptional regulator dj-1	43.826	33	6	1	0
452	A0A023ENF3	Proteasome subunit beta	43.4	25	7	7	0
453	A0A023EP16	Uncharacterized protein	41.837	21	5	5	0
454	A0A023EVX5	Heat shock protein 83	41.574	12	8	2	0
455	A0A023EWD4	Putative aldehyde dehydrogenase	35.292	12	6	6	0
456	A0A182GKS0	Uncharacterized protein	34.368	21	5	5	0
457	A0A182GB59	Electron transfer flavoprotein-ubiquinone oxidoreductase	33.514	10	5	5	0
458	Q5MIS3	40S ribosomal protein S8	33.377	15	2	2	0
459	A0A023EFL3	40S ribosomal protein S11	32.163	33	5	5	0
460	Q5MIR8	Ribosomal protein S16	29.838	42	8	8	0
461	C6ZJP8	Eukaryotic translation initiation factor 5A	28.311	45	7	7	0
462	A0A182GES3	Glycerol kinase	27.473	9	5	5	0
463	A0A023EUG2	Protein disulfide isomerase prolyl 4-hydroxylase beta subunit (Fragment)	26.756	8	4	1	0
464	A0A023EV11	Putative 3-oxoacyl coa thiolase	23.478	12	6	6	0
465	A0A023ED25	60S acidic ribosomal protein P2	22.928	49	3	3	0
466	A0A023EEP5	10 kDa heat shock protein, mitochondrial	22.185	41	3	3	0
467	A0A182HC97	Uncharacterized protein	21.181	18	4	4	0
468	A0A182G469	60S ribosomal protein L7a	20.838	20	6	6	0
469	A0A023ELH8	Putative scp euk: scp-like extracellular protein (Fragment)	19.113	23	5	1	0
470	A0A182G867	Uncharacterized protein	19.069	13	3	3	0
471	A0A023EEI1	Complex I-B8	17.77	38	3	3	0
472	A0A023EP88	Glucosamine-6-phosphate isomerase	17.641	12	3	1	0
473	A0A182GAU6	Complex I-B14	17.452	35	4	4	0
474	A0A182GT73	Uncharacterized protein	17.321	6	2	2	0
475	A0A182G1M6	Complex I-SGDH	16.661	24	4	4	0
476	A0A023ENM9	Electron transfer flavoprotein subunit beta	15.66	17	4	4	0
477	A0A023END6	Apolipoprotein D	15.07	15	4	4	0
478	A0A023ERV4	Medium-chain acyl-CoA dehydrogenase	14.599	7	3	3	0
479	Q5MIP5	Putative tumor protein d54	14.039	22	4	4	0
480	A0A023EIB6	Putative gtp-binding protein	12.487	17	3	2	0
481	A0A182GW77	PDZ domain-containing protein	11.791	5	1	1	0
482	A0A023EI06	Signal sequence receptor subunit delta	11.253	18	3	3	0
483	A0A023EED1	Thioredoxin domain-containing protein 17	10.061	23	3	3	0
484	A0A023EL05	Putative vacuolar h+-atpase v1 sector subunit d	9.828	9	2	2	0
485	A0A023EHI9	Putative scf ubiquitin ligase skp1 component	9.379	13	2	2	0
486	Q5MIS6	Mitochondrial thioredoxin 2	9.255	19	3	3	0
487	A0A1W7R574	Uncharacterized protein	8.965	16	2	2	0
488	A0A023EIH3	Putative 60s ribosomal protein l11	8.6	8	1	1	0
489	A0A023EIU1	Putative molecular chaperone	7.938	7	1	1	0
490	A0A023EBM3	ATP synthase subunit e, mitochondrial	7.707	23	2	2	0
491	A0A023ECC3	Mitochondrial import inner membrane translocase subunit	6.956	12	1	1	0
492	A0A023ELL9	Putative elongation factor 1 beta/delta chain	6.729	4	1	1	0
493	A0A023EJT3	Putative membrane associated progesterone receptor (Fragment)	6.715	7	1	1	0
494	A0A023EJ28	Transgelin	6.658	17	2	2	0
495	A0A023EI91	Succinate dehydrogenase [ubiquinone] cytochrome b small subunit	5.899	8	1	1	0
496	A0A182GQ19	Uncharacterized protein	5.797	3	1	1	0
497	A0A023EDZ6	Putative mitochondrial ubiquinol-cytochrome c reductase hinge protein (Fragment)	5.209	14	1	1	0
498	A0A023EEU5	Complex I-9kD	4.884	10	1	1	0
499	A0A182GV37	C-type lectin domain-containing protein	3.965	7	1	1	0
500	A0A182H8B4	Uncharacterized protein	3.396	3	1	1	0
501	A0A182GZQ8	Uncharacterized protein	1.423	1	1	1	0
