# Supplementary material for: Quantitative proteomics analysis of permethrin and temephos-resistant Ae. aegypti revealed diverse differentially expressed proteins associated with insecticide resistance from Penang Island, Malaysia
Source: PLoS Negl Trop Dis. 2023 Sep 18;17(9):e0011604. doi: 10.1371/journal.pntd.0011604 (PMC10538732; doi:10.1371/journal.pntd.0011604)
Supplement: S3 Table — (XLSX) [file pntd.0011604.s003.xlsx]

## Sheet: Sheet1
No	Accession	Description	Sum PEP Score	Coverage [%]	# Peptides	# Unique Peptides	ANOVA q-value
1	Q178Y3	AAEL005733-PA	687.357	49	104	5	0
2	A0A6I8U458	Uncharacterized protein	657.847	47	101	1	0.000421053
3	Q16UB8	Apolipophorins	529.532	34	111	8	0
4	A0A6I8TK86	Uncharacterized protein	510.396	33	107	4	0.000688742
5	Q0IFK9	AAEL004699-PA	276.248	44	37	35	0
6	A0A6I8U278	Uncharacterized protein	191.899	15	35	35	0
7	A0A1S4EY19	3-oxoacyl-[acyl-carrier-protein] reductase	177.206	17	41	41	0
8	Q1HR69	Heat shock cognate 70	163.249	37	23	19	0
9	Q178U8	Fructose-bisphosphate aldolase	157.147	63	22	2	0
10	Q178U9	Fructose-bisphosphate aldolase	156.769	64	22	2	0
11	Q1HQZ5	Heat shock cognate 70	154.425	42	23	8	0
12	A0A6I8T6S6	Titin	152.869	6	43	30	0
13	Q1HR78	Protein disulfide-isomerase	142.063	41	21	14	0
14	Q17EL3	Aconitate hydratase, mitochondrial	136.795	33	24	24	0
15	Q1HR67	Arginine kinase	135.123	48	17	17	0
16	Q17G24	Pupal cuticle protein 36	124.799	71	16	2	0
17	J9HGP0	Catalase	121.834	37	19	14	0
18	Q17Q32	Enolase-phosphatase E1	116.419	24	25	25	0
19	J9HYM2	Glyceraldehyde-3-phosphate dehydrogenase	111.418	48	14	9	0
20	Q1HRQ7	ATP synthase subunit alpha	104.654	34	19	19	0
21	Q16HL2	Hexamerin 2 beta	103.06	24	14	2	0
22	Q16KZ2	Heat shock protein 83	102.207	27	20	20	0
23	Q17M80	Probable methylmalonate-semialdehyde dehydrogenase [acylating], mitochondrial	100.703	30	13	13	0
24	Q16I89	Hexamerin 2 beta	100.686	27	17	16	0
25	O16109	V-type proton ATPase catalytic subunit A	99.407	28	16	16	0
26	Q17NG8	Alpha-1,4 glucan phosphorylase	97.592	26	20	20	0
27	A0A1S4FZY0	Hexamerin 2 beta	96.78	27	20	10	0
28	Q17PM3	Staphylococcal nuclease domain-containing protein	95.596	29	23	23	0
29	A0A6I8TI71	Pyruvate carboxylase	94.195	21	23	14	0
30	Q177Y4	Allergen, putative	92.685	73	10	10	0
31	Q2KQ98	Glutamate dehydrogenase (NAD(P)(+))	92.136	27	15	1	0.00479621
32	Q16ZI5	Malate dehydrogenase	91.86	37	12	12	0
33	Q16KD8	AAEL013030-PA	89.661	44	10	10	0
34	Q17KK5	2-phospho-D-glycerate hydro-lyase	86.486	35	12	12	0
35	Q16RF4	Paramyosin, long form	86.186	23	18	8	0
36	Q17HW3	Triosephosphate isomerase	84.617	48	10	10	0
37	Q16HL3	Hexamerin 2 beta	82.493	21	13	1	0
38	Q1HQW5	Isocitrate dehydrogenase [NADP]	82.316	37	15	11	0
39	Q8WQL0	Phosphoglycerate kinase	81.306	39	15	15	0
40	Q17AE9	Titin	78.32	5	21	21	0
41	Q17E10	Cyclohex-1-ene-1-carboxyl-CoA hydratase, putative	78.31	34	9	9	0
42	Q1HR57	Voltage-dependent anion channel	77.493	46	12	12	0
43	Q16NM4	Serine-type enodpeptidase	75.965	37	8	8	0
44	Q16XN3	Hexamerin 2 beta	75.625	28	20	18	0
45	A0A1S4F2Y4	Tubulin beta chain	75.018	24	9	2	0
46	A0A1S4EYS5	Protein disulfide-isomerase	74.844	34	15	15	0
47	Q173X5	Estradiol 17 beta-dehydrogenase	74.757	26	16	16	0
48	Q16PA5	Nascent polypeptide associated complex alpha subunit (nac alpha)	73.842	61	7	7	0.000333901
49	J9HFM9	Large subunit ribosomal protein l23ae	70.679	27	11	4	0
50	Q8T4R7	Putative mRNA binding protein	69.564	27	12	12	0
51	Q16HB6	Aldehyde dehydrogenase	68.307	29	14	8	0
52	Q16YC0	AAEL008598-PA	67.524	11	16	16	0
53	Q179I5	Trypsin alpha-3	67.478	40	6	1	0
54	A0A6I8TV54	H15 domain-containing protein	66.857	30	5	5	0.000103896
55	Q179I4	Trypsin	66.205	40	6	1	0
56	Q16IA8	Electron transfer flavoprotein subunit alpha	65.037	36	10	10	0
57	Q17HX1	Myosin regulatory light chain 2 (mlc-2	64.866	39	7	7	0
58	Q1HR99	60S acidic ribosomal protein P0	64.045	34	8	8	0
59	Q174Z2	AAEL006751-PA	63.551	22	12	12	0
60	Q17AK0	Ubiquinol-cytochrome c reductase complex core protein	63.138	25	10	2	0
61	A0A1S4FI93	Hexamerin 2 beta	62.19	21	16	16	0
62	Q17B46	Tubulin beta chain	62.033	24	9	3	0.000162257
63	A0A6I8TBV7	Ubiquinol-cytochrome c reductase complex core protein	61.689	23	9	1	0
64	Q1HRU0	ADP/ATP translocase	61.216	49	17	17	0
65	Q1HR88	Elongation factor 1-alpha	60.694	22	9	3	0
66	Q16TS7	Enoyl-CoA hydratase	60.185	20	14	14	0
67	A0A6I8U913	Isocitrate dehydrogenase [NADP]	59.092	26	11	7	0
68	A0A6I8U948	Uncharacterized protein	58.371	57	11	3	0
69	Q17HG1	Non-specific lipid-transfer protein	58.253	21	10	10	0
70	A0A6I8U0F9	Uncharacterized protein	58.08	7	13	13	0
71	Q1HRP6	Peptidyl-prolyl cis-trans isomerase	58.069	50	8	8	0
72	Q16J86	Catalase	57.996	23	11	6	0
73	Q0IG02	Acetyl-CoA deacylase	57.363	20	9	9	0
74	Q174F7	Acetyl-coa acetyltransferase 2,	57.068	33	10	9	0
75	A0A6I8U3Q1	DM5 domain-containing protein	54.693	25	7	5	0
76	Q4F6X0	40S ribosomal protein S3	53.794	58	14	14	0
77	A0A6I8T582	Troponin t, invertebrate	53.499	30	12	12	0
78	A0A6I8TKE6	Paramyosin,	53.25	23	12	2	0
79	Q16UC5	Aldehyde dehydrogenase (nad+)	52.893	27	13	8	0
80	Q16R26	AAEL011089-PC	52.841	16	14	14	0
81	Q16LP5	Pyruvate kinase	52.812	25	11	11	0
82	Q6SYX7	Citrate hydro-lyase	52.674	16	15	15	0
83	Q1HR56	Elongation factor 1-gamma	52.604	31	15	15	0
84	A0A1S4FHF8	Malate dehydrogenase	50.965	37	10	10	0
85	Q16HU0	3-hydroxyisobutyrate dehydrogenase	50.06	33	8	8	0
86	Q16X08	Aldehyde dehydrogenase;	49.33	24	12	10	0
87	Q1HQU9	Protein disulfide-isomerase	49.294	27	9	9	0
88	A0A6I8U652	Uncharacterized protein	48.52	16	10	9	0
89	Q16U43	Phosphoglucomutase	48.201	18	10	10	0
90	Q16NM6	Serine-type enodpeptidase	48.187	29	5	4	3.93701e-05
91	A0A1S4FE53	Calcium-transporting ATPase	47.388	10	9	9	0
92	Q16KI0	Glucose-6-phosphate isomerase	47.114	20	11	11	0
93	Q5K6H3	Aspartate aminotransferase	46.664	25	11	11	0
94	Q17H31	AAEL002776-PA	46.32	26	9	1	0
95	A0A6I8U5Z1	Uncharacterized protein	46.27	50	7	7	0
96	Q16ZR8	40S ribosomal protein SA	45.568	26	7	7	0
97	A0A1S4G5W3	Uncharacterized protein	45.261	17	9	8	0
98	Q16QU2	AAEL011180-PA	44.448	29	7	5	0
99	Q175L8	Serine-type enodpeptidase	43.879	30	5	4	3.97614e-05
100	A0A6I8TFZ7	Fumarate hydratase	43.709	22	9	9	0
101	Q16YD0	Acyl-coenzyme A oxidase	43.424	16	10	5	0
102	Q174Q3	Lipid storage droplets surface binding protein 2 (lsd2)	42.582	29	8	8	0.000156028
103	Q17CT0	Transketolase-like protein 2	42.368	22	11	11	0
104	Q174D6	Dihydrolipoyl dehydrogenase	42.155	14	7	7	0
105	A0A0P6J1B4	Putative bubblegum-like very long-chain fatty acid coa synthetase	40.038	14	9	9	0.000335043
106	Q17G18	AAEL003225-PA	40.028	37	7	7	0
107	Q171S4	Acyl-coa dehydrogenase	39.411	17	7	7	0
108	Q16ZF3	Serine-type enodpeptidase	39.083	26	7	7	0
109	J9HJK5	AAEL017481-PA	38.606	48	6	6	0
110	Q17M22	Fructose-bisphosphatase	37.568	24	6	6	0.000315068
111	Q17EV9	AAEL003671-PA	36.601	9	9	1	0
112	A0A6I8TT71	Uncharacterized protein	36.486	3	9	9	0
113	Q16R12	AAEL011104-PA	35.729	6	7	7	0
114	Q17A09	Mitochondrial processing peptidase beta subunit	35.202	19	10	10	0
115	Q17DE4	AAEL004239-PA	35.143	18	4	4	0
116	Q16SN6	Alpha-glucosidase	34.863	15	8	8	0
117	Q179I6	Trypsin	34.105	28	4	2	0.000103321
118	Q1HR32	60S ribosomal protein L8	33.742	24	6	6	0
119	Q1HRI6	60S ribosomal protein L12	33.482	41	5	5	0
120	A0A1S4FKC5	Lysosomal pro-X carboxypeptidase, putative	32.931	12	6	6	2.51046e-05
121	Q1HRL8	40S ribosomal protein S18	32.91	44	8	8	0
122	Q17LF0	Y-box binding protein	32.326	28	6	6	0
123	Q17MY0	AAEL000859-PA	31.575	14	7	7	0
124	A0A6I8TVL2	Succinyl-CoA:3-ketoacid-coenzyme A transferase	31.236	14	6	1	0
125	Q1HQR0	Adenosylhomocysteinase	31.219	20	8	8	0
126	A0A1S4FW12	Uncharacterized protein	31.211	14	10	10	0
127	A0A1S4EX54	Uncharacterized protein	30.956	21	4	3	0.0313794
128	A0A6I8TPE2	Prohibitin	30.925	21	8	8	0
129	Q16ND1	L-lactate dehydrogenase	30.922	15	4	4	0
130	Q16SW8	Heterogeneous nuclear ribonucleoprotein	30.916	19	6	6	0
131	Q175J7	Acetyl-coa acetyltransferase	30.843	20	8	8	0
132	Q16P79	Glutathione transferase	30.734	23	5	5	0
133	Q16MG5	Proliferation-associated 2g4	30.62	16	5	5	0
134	A0A6I8TS46	Spectrin	30.419	3	8	8	0
135	Q1HR72	60S ribosomal protein L9	30.413	32	6	6	1.73913e-05
136	A0A6I8TTS0	Uncharacterized protein	30.292	2	11	11	0
137	A0A1S4G3A6	Alkaline phosphatase	30.081	14	6	6	0
138	Q16JE9	Profilin	30.045	63	7	7	0
139	A0A6I8U1F4	Uncharacterized protein	30.009	8	6	2	0
140	Q9GYW1	Prophenoloxidase	29.977	11	8	4	0
141	A0A6I8TXE2	Uncharacterized protein	29.933	37	7	1	0.00010989
142	Q16ZF7	Serine protease	29.788	11	3	1	0.00344762
143	Q16S56	Acetyl-coa acyltransferase	29.214	17	7	7	0
144	Q17FM7	NADPH--cytochrome P450 reductase	29.142	15	10	5	0
145	Q16PF7	40S ribosomal protein S15	29.027	28	5	5	0
146	A0A1S4G4B6	Transferrin	28.943	13	8	1	0
147	Q16U65	3-hydroxyisobutyryl-CoA hydrolase,	28.765	17	6	6	3.96825e-05
148	Q16E70	Cuticle protein, putative	28.29	30	6	2	0
149	Q16JE7	RNA helicase	28.264	14	6	6	0
150	Q1HR66	Polyadenylate-binding protein	28.184	12	8	8	0
151	A0A6I8T9A7	2-oxoglutarate dehydrogenase	27.83	7	7	2	0
152	A0A6I8TLR0	Glutathione peroxidase	27.583	35	6	6	0.000168717
153	A0A6I8T3H4	Malate dehydrogenase	27.458	18	8	8	0
154	Q16FD8	Serine--pyruvate aminotransferase	27.444	11	4	4	0
155	Q17DA3	Dihydrolipoyllysine-residue acetyltransferase	27.046	17	7	7	0
156	Q17DR1	Cystathionine beta-lyase	26.958	16	6	6	0
157	Q16SE4	Succinate dehydrogenase (quinone) (Fragment)	26.933	9	5	5	0
158	A0A6I8TB87	Uncharacterized protein	26.863	11	8	8	0
159	Q16GC4	Glycine cleavage system P protein	26.856	7	7	7	6.21359e-05
160	A0A6R5I4H7	Muscle lim protein	26.724	17	8	8	0
161	Q1HRN3	Superoxide dismutase [Cu-Zn]	26.693	41	5	4	0
162	A0A1S4FFB7	Lipase	26.596	12	3	3	0.00326868
163	A0A6I8U226	Uncharacterized protein	26.24	15	5	5	0
164	Q177K9	Gelsolin precursor	26.21	15	5	3	3.98406e-05
165	Q1HQJ0	60S ribosomal protein L4	26.093	14	6	6	0
166	A0A1S4FIS6	Serine protease	25.66	13	4	2	0
167	A0A1S4G6D0	Angiotensin-converting enzyme	25.611	12	7	7	0
168	Q8WSF6	2-Cys thioredoxin peroxidase	25.555	34	7	7	0
169	A0A1S4G5Z6	Uncharacterized protein	25.533	24	5	1	0
170	Q17LA3	High density lipoprotien binding protein / vigilin	25.462	6	8	8	0
171	A0A1S4G522	Uncharacterized protein	25.306	10	6	6	0
172	Q17HQ4	Serine protease	24.493	7	6	5	0
173	Q17N60	60S ribosomal protein L35a	24.425	40	8	8	0
174	Q1HRL1	Phosphoserine aminotransferase	24.3	20	7	7	0
175	Q17FG6	Lamin	23.942	13	8	8	0
176	Q16QZ7	14-3-3 protein sigma, gamma, zeta, beta/alpha	23.747	19	6	5	0
177	A0A6I8TGF6	Tep3	23.74	5	7	7	0
178	Q1HR35	60S ribosomal protein L30	23.718	56	5	5	0
179	A0A6I8U113	Collagen IV NC1 domain-containing protein	23.708	3	4	4	0
180	A0A6I8U596	Histone H2B OS=Aedes aegypti	23.696	26	5	5	0
181	Q16P83	Succinate--CoA ligase [ADP-forming] subunit beta, mitochondrial	23.539	11	5	5	0
182	Q16ZF0	Serine-type enodpeptidase	23.385	11	3	1	0
183	Q173Y3	AAEL006962-PB	23.189	25	6	6	0
184	Q16LF6	Phosphatidylethanolamine-binding protein	23.139	34	5	5	8.39695e-05
185	J9HHL7	Glutathione S-transferase (GSTD1	22.674	26	5	4	0
186	A0A1S4G7V0	C-Type lectin (CTL)	22.578	13	4	4	0
187	Q17P99	Cysteinylglycine-S-conjugate dipeptidase	22.563	12	6	6	0.0183951
188	Q17G21	Larval cuticle protein lcp-30 isoform x1	22.544	20	5	5	0
189	Q16V29	Persulfide dioxygenase ethe1	22.532	17	5	5	0
190	Q16FX9	4-hydroxyphenylpyruvate dioxygenase	22.33	13	5	5	0
191	Q174J0	ATP-dependent 6-phosphofructokinase	22.279	8	6	6	0
192	Q6Q9G8	Elongation factor 1 beta	22.234	23	5	4	0
193	A0A1S4F1Y3	Serine hydroxymethyltransferase	21.991	14	8	8	0
194	A0A6I8TSV1	Uncharacterized protein	21.937	7	5	5	0
195	Q1HRJ1	60S ribosomal protein L28	21.436	22	3	3	0
196	Q16UU3	Cuticle protein, putative	21.416	33	5	1	0.000110294
197	Q1HQY9	Dehydrogenase	21.402	13	5	5	0
198	Q03168	Lysosomal aspartic protease	21.103	16	5	5	0
199	A0A6I8TQS3	Uncharacterized protein	21.058	3	5	5	0
200	Q16L48	Glycine N-methyltransferase	21.043	16	4	3	0
201	Q16QN5	Chymotrypsin, putative	20.992	18	4	4	0
202	Q17KV3	Glutamate carboxypeptidase	20.902	12	5	5	0
203	J9HY30	AAEL017133-PA	20.9	22	4	3	3.27198e-05
204	Q16KK3	AAEL012964-PA	20.535	13	6	6	0
205	Q1HRL7	Odorant binding protein OBP22	20.412	20	2	2	4.02414e-05
206	Q1HRP2	60S ribosomal protein L22	20.396	23	3	3	3.99202e-05
207	A0A6I8T7G1	Heterogeneous nuclear ribonucleoprotein r	20.335	13	8	8	0
208	Q1HR79	Translationally-controlled tumor protein homolog	20.328	28	4	4	4.01606e-05
209	Q16VW0	Merozoite surface protein, putative	20.286	11	5	5	0
210	A0A1S4FA91	Pyruvate dehydrogenase E1 component subunit alpha	20.149	11	4	2	0
211	Q17LY0	Alanine--tRNA ligase	19.997	5	4	4	3.29218e-05
212	Q1PA56	Cathepsin L	19.802	16	4	4	0
213	A0A6I8TGV5	DUF753 domain-containing protein	19.797	25	4	4	0
214	Q17A27	Multifunctional fusion protein	19.59	11	6	6	0
215	Q17H89	Dihydrolipoyllysine-residue succinyltransferase component of 2-oxoglutarate dehydrogenase complex, mitochondrial	19.488	9	4	4	0
216	Q176Z2	Short-chain dehydrogenase	19.32	18	5	5	0.00136808
217	Q16ZF6	Serine protease	19.239	8	2	1	0
218	A0A6I8U4M5	PDZ domain-containing protein	19.141	15	6	6	0
219	Q16SN5	Alpha-amylase	18.851	7	4	4	4.04858e-05
220	Q16U40	Cytochrome b5 (cytb5);	18.698	32	3	3	0
221	Q16IH7	Anterior fat body protein	18.509	13	4	3	0
222	A0A1S4FXH1	Aminopeptidase	18.494	4	4	4	0
223	A0A1S4FWF6	Lumbrokinase-3(1) precursor, putative	18.488	12	3	3	0
224	A0A1D8GRB8	Cytochrome P450	18.371	11	6	3	3.26531e-05
225	A0A6I8U3F8	Uncharacterized protein	18.344	7	4	4	0
226	Q963B4	Thioredoxin	18.269	37	4	4	0
227	Q17JX2	Glutamine synthetase	18.249	12	5	5	0
228	Q1HRT6	60S ribosomal protein L10	18.075	18	4	4	0
229	A0A1S4FRU9	Long-chain-fatty-acid coa ligase	17.828	9	5	5	1.73536e-05
230	Q17D51	Pyruvate dehydrogenase E1 component subunit beta	17.785	14	4	4	0
231	Q1HQM6	Putative translation initiation inhibitor UK114/IBM1	17.648	25	3	3	0
232	Q17AV0	AAEL005179-PA	17.626	25	3	3	0
233	Q17DD6	AAEL004264-PA	17.595	9	2	2	1.69851e-05
234	Q17P80	Isocitrate dehydrogenase [NAD] subunit, mitochondrial	17.572	12	4	4	0
235	Q17DM5	Aldo-keto reductase	17.488	15	5	5	7.70713e-05
236	A0A1S4FWV0	SCP2 domain-containing protein	17.478	28	3	1	0
237	Q1HQK0	Adenylate kinase	17.428	21	5	5	0
238	Q16FD1	AAEL014816-PA	17.255	9	4	4	0
239	Q17AI3	Aminoacyl-tRNA synthetase auxiliary protein, 43kD, putative	17.184	14	4	4	0
240	Q17MT9	Larval/pupal cuticle protein h1c	17.08	13	2	1	0.0114667
241	Q17J81	Sulfide:quinone oxidoreductase	17.057	11	5	5	0.00233816
242	Q5K6H4	Aspartate aminotransferase	16.298	13	5	5	0
243	Q173N8	Far upstream (fuse) binding protein	16.297	6	5	1	8.79121e-06
244	A0A1S4EUN6	Phosphoenolpyruvate carboxykinase (GTP)	16.218	7	5	5	0
245	Q0IEW2	Serine Protease Inhibitor (serpin) likely cleavage at K/R	16.168	7	2	2	6.23782e-05
246	A0A0P6JSU0	FK506-binding protein	16.001	11	4	4	0
247	Q178Q6	Glutamyl-tRNA synthetase	15.95	3	4	4	0.000108108
248	A0A1S4F1X8	ATP synthase delta chain, mitochondrial	15.922	17	2	2	7.69231e-05
249	A0A6I8TFS6	Uncharacterized protein	15.867	15	3	3	1.7316e-05
250	Q178C4	G-rich sequence factor-1, putative	15.852	7	3	3	0
251	Q173N6	Proteasome subunit beta	15.829	15	3	3	0
252	Q176H2	Trypsin-beta, putative	15.547	12	3	3	0
253	A0A6I8TSL0	Uncharacterized protein	15.541	2	4	4	0
254	Q171G0	CCT-beta	15.366	9	4	4	0
255	Q16UK8	Alanine aminotransferase	15.214	9	5	5	1.72414e-05
256	Q16WF4	Glycoside hydrolases	15.175	9	5	5	8.413e-05
257	Q1HR29	Gamma-interferon inducible lysosomal thiol reductase-like protein	14.85	19	5	5	0
258	A0A6I8U885	SCP2 domain-containing protein	14.71	30	3	3	0
259	Q178X7	Diadenosine tetraphosphate synthetase	14.543	7	5	5	0
260	Q16ZI8	Short-chain dehydrogenase	14.536	13	3	3	0
261	A0A1S4FS85	Adducin	14.151	6	3	3	0
262	Q176A6	S-(hydroxymethyl)glutathione dehydrogenase	14.085	9	3	3	9.79284e-05
263	Q17EW5	Serine Protease Inhibitor (serpin) homologue	14.058	7	3	3	0
264	Q1HRR8	40S ribosomal protein S19	13.93	26	4	4	0.0058125
265	Q1HRP1	60S ribosomal protein L14	13.752	16	3	3	0
266	A0A1S4EXN8	Glutathione S-transferase (GSTD1)	13.752	14	2	1	3.95257e-05
267	A0A6I8T8X7	Cathepsin l	13.33	7	4	4	0
268	Q17IE3	Proteasome subunit beta	13.288	18	4	4	0
269	Q1HQQ4	Chromobox-like protein 1	13.08	20	3	3	0.000104869
270	A0A1S4F464	Uncharacterized protein	13.042	11	2	2	0
271	A0A1S4F3T4	Butyryl-CoA dehydrogenase	12.969	7	3	3	0
272	Q17HM6	Serine protease	12.954	9	5	5	0
273	Q16L35	Aminopeptidase	12.847	3	3	3	0
274	Q179I9	Trypsin	12.636	8	2	1	5.46875e-05
275	A0A6I8U1N1	Uncharacterized protein	12.62	9	4	4	0
276	Q16WP2	Post-proline cleaving enzyme	12.592	7	5	5	0
277	J9HTV7	Cellular nucleic acid-binding protein	12.347	24	4	2	0
278	Q170C2	Eukaryotic translation initiation factor 3 subunit H	12.003	9	3	3	0.000108499
279	Q170U4	Regulator of chromosome condensation	11.988	7	3	3	5.4902e-05
280	Q16NR3	Serine-type enodpeptidase	11.951	14	2	2	8.4453e-05
281	Q1HQQ6	Dihydropteridine reductase	11.9	10	2	2	0
282	Q16ZI1	Double-stranded RNA-binding protein zn72d	11.839	4	3	3	0
283	J9HIN3	AAEL017385-PB	11.796	12	4	4	0
284	Q16FB1	60S ribosomal protein L27	11.637	21	3	3	0
285	Q17I04	Protein disulfide isomerase	11.614	8	3	3	0
286	Q178T5	Malic enzyme	11.547	5	3	3	0
287	Q16UU5	Cuticle protein, putative	11.544	12	3	1	0.0240062
288	Q16M07	15-oxoprostaglandin 13-reductase	11.539	10	3	3	0
289	Q16Q99	Carnitine o-acetyltransferase	11.508	6	4	4	0
290	A0A6I8TWN3	S-adenosylmethionine synthase	11.42	8	4	4	0
291	Q17HP8	Serine protease	11.376	8	4	3	0
292	A0A6I8TTM8	Acetyl-CoA carboxylase	11.313	2	4	4	0
293	Q17AV5	Carboxylic ester hydrolase (Fragment)	11.284	8	3	2	0.000181501
294	Q16PI3	Transferrin	11.284	4	3	3	0
295	J9EB97	Solute carrier family 25	11.168	10	3	3	0
296	Q16MS5	Myosin light chain alkali	11.157	23	3	3	0
297	Q16NG1	Fumarylacetoacetase	10.975	7	3	3	0
298	Q8T4S3	Dopachrome conversion enzyme	10.933	7	4	4	0
299	A0A1S4F8J4	3-2-trans-enoyl-CoA isomerase, putative	10.901	10	3	3	0.0336784
300	Q174L5	Transgelin	10.874	12	2	2	3.94477e-05
301	Q170K4	Moesin/ezrin/radixin homolog 1	10.847	2	4	4	0
302	A0A6I8TPD8	Uncharacterized protein	10.834	13	2	2	3.30579e-05
303	Q17C82	Beta-N-acetylhexosaminidase	10.822	4	3	3	0.00037415
304	Q1HR83	Peptidylprolyl isomerase	10.639	27	2	2	0.000282272
305	Q17BC2	Acidic ribosomal protein P1, putative	10.523	36	2	2	0.00015
306	A0A1S4F3D0	Leucyl aminopeptidase, putative	10.478	6	3	3	0
307	Q16RS5	Troponin i	10.429	14	3	3	0.0148624
308	Q1HRL5	60S ribosomal protein L29	10.37	26	3	3	0
309	Q16FF1	Acyl-coa dehydrogenase	10.368	7	3	3	0
310	Q17CD7	AAEL004588-PA	10.34	8	3	3	0
311	Q16QD6	Epoxide hydrolase	10.316	6	3	3	4.0404e-05
312	A0A6I8TU49	PKS_ER domain-containing protein	10.24	7	3	3	0
313	Q16ZH3	60S ribosomal protein L6	10.125	10	3	3	0
314	A0A1S4EZ75	Glycerol-3-phosphate dehydrogenase [NAD(+)]	10.066	8	3	3	0
315	A0A6I8U797	Uncharacterized protein	9.922	33	3	3	0
316	Q16TD5	Aminomethyltransferase	9.788	6	2	2	0
317	Q1HRN4	60S ribosomal protein L21	9.58	16	3	3	0
318	Q176H4	Trypsin, putative	9.469	11	3	3	0
319	Q16V54	Serine collagenase 1 precursor, putative	9.46	6	1	1	3.25866e-05
320	A0A6I8TK08	Protein-synthesizing GTPase	9.42	8	3	3	0
321	Q17MB8	Glutathione s-transferase 1	9.39	10	2	2	0
322	Q179E0	Antithrombin-III	9.353	6	3	3	0.0206102
323	Q0IFM9	AAEL004484-PA	9.322	10	2	2	0.000107914
324	Q17K30	Odorant binding protein OBP8	9.269	17	2	2	0.00495268
325	A0A1S4G076	Eukaryotic translation initiation factor 2 subunit 1	9.181	6	2	2	0
326	Q17BL7	Carbonic anhydrase	9.16	11	3	3	0
327	J9HG73	AAEL017263-PA	9.114	4	4	4	9.82987e-05
328	Q16FB3	AAEL014833-PA	8.954	6	1	1	0
329	A0A6I8TED4	Carnitine o-acyltransferase	8.946	4	3	3	0
330	Q17KD5	CCT-epsilon	8.939	6	4	4	0
331	Q179R9	Prolylcarboxypeptidase	8.895	4	2	2	0
332	Q1HQN4	Eukaryotic translation initiation factor 3 subunit G	8.818	13	3	3	1.68776e-05
333	Q17KI1	Cuticle protein	8.774	11	2	2	0
334	Q1DH43	Conserved hypothetical protein	8.694	13	2	2	0.000149733
335	A0A6R8H194	Eukaryotic translation initiation factor 3 subunit D	8.684	6	4	4	0
336	Q16LJ4	Deoxyuridine 5'-triphosphate nucleotidohydrolase	8.552	14	2	2	0
337	Q1HQU4	Saccharopine dehydrogenase domain-containing protein	8.51	8	4	4	2.5e-05
338	Q16VH2	Apolipoprotein d	8.458	9	2	2	0.000505051
339	Q0IEC8	AAEL010814-PA OS=Aedes aegypti OX=7159 GN=5573976 PE=3 SV=1	8.266	7	3	3	0.000215278
340	A0A1S4FIM9	Aminopeptidase	8.146	2	2	2	0
341	A0A1S4F9U8	Carboxylic ester hydrolase	7.788	5	4	3	9.88593e-05
342	A0A6I8U5Y0	Uncharacterized protein	7.764	1	2	2	0
343	Q179P9	Succinate--CoA ligase [GDP-forming] subunit beta, mitochondrial	7.724	5	2	2	0
344	Q17N03	Fumarylacetoacetate hydrolase	7.692	6	2	2	0.000960526
345	Q173V1	CYP6AG4	7.639	6	3	3	1.68067e-05
346	A0A1S4FX57	5-aminoimidazole-4-carboxamide ribonucleotide formyltransferase	7.566	4	2	2	3.31263e-05
347	A0A6I8T2V8	Peroxisome assembly factor-2 (peroxisomal-type ATPase 1)	7.542	2	2	2	0
348	A0A6I8TEN4	Eukaryotic translation initiation factor 3 subunit B	7.528	3	2	2	3.28542e-05
349	Q16FV9	Cytochrome P450	7.502	5	2	1	0.00175689
350	Q16ZI9	3-oxoacyl-[acyl-carrier-protein] reductase	7.432	1	2	2	0.00227742
351	A0A6I8TNI2	Serine Protease Inhibitor (serpin) likely cleavage at I/S. Transcript A	7.422	5	3	3	0
352	Q16TC2	Carboxylase:pyruvate	7.416	3	2	2	0
353	Q17FB5	AAEL003459-PA	7.403	21	2	2	0
354	J9HII6	AAEL017177-PA	7.397	3	2	2	0.000114695
355	A0A1S4G1F0	Molybdopterin cofactor sulfurase (mosc)	7.298	7	2	2	0
356	Q17EQ1	Cytochrome b-c1 complex subunit Rieske, mitochondrial	7.272	7	2	2	0
357	Q16EH6	Cuticle protein, putative	7.237	10	2	1	0
358	Q16R97	AAEL011032-PA	7.124	8	2	2	0.000103704
359	Q1EGF0	Lysosomal cathepsin B	7.044	6	2	2	0
360	Q1HQZ8	Elongation factor 1 beta/delta chain	6.92	8	2	1	1.71306e-05
361	Q16SE5	1,4-alpha-glucan branching enzyme	6.894	4	3	3	0.0028608
362	J9E8W5	AAEL016982-PA	6.889	23	2	2	0
363	Q16YP3	27 kDa hemolymph protein	6.695	5	1	1	0.00580908
364	Q1HR76	60S ribosomal protein L37	6.591	19	2	2	0
365	Q178B2	DNA-directed RNA polymerase ii subunit rpb1	6.495	6	2	2	0.00058
366	A0A6I8T510	Uncharacterized protein	6.382	4	2	2	0
367	Q0IFL5	Argininosuccinate synthase	6.373	6	3	3	0
368	M9T0L1	Aldehyde dehydrogenase	6.356	4	2	2	4e-05
369	A0A6I8TDS3	Uncharacterized protein	6.311	5	2	2	0
370	Q179I7	AAEL005603-PA	6.247	5	1	1	0.000109689
371	Q1HQH9	Glyoxylase 3	6.225	7	2	2	0
372	Q17FY0	Guanine deaminase	6.196	3	1	1	0
373	Q16F64	4-aminobutyrate aminotransferase	6.169	5	2	1	0
374	Q0IEH7	Phosphotriesterase-related protein	6.113	5	1	1	0.00242055
375	Q17D30	Eukaryotic translation initiation factor 3 subunit M	6.026	5	2	2	0
376	Q16YK5	Elongation factor Tu	5.977	4	2	2	0
377	A0A1S4FKC0	Prolylcarboxypeptidase, putative	5.956	2	1	1	0
378	Q16ND5	Galectin	5.954	19	3	3	0
379	Q16S64	Importin beta-4	5.925	2	2	2	0.00534796
380	Q17MF1	Tyrosine--tRNA ligase	5.874	4	2	2	2.50522e-05
381	A0A1S4G5M1	Uncharacterized protein	5.794	2	2	2	0.000149466
382	A0A1S4FI67	3-hydroxyacyl-coa dehyrogenase	5.77	6	2	2	0.000109091
383	Q16KF6	Cytochrome c oxidase subunit 4	5.659	11	2	2	1.70213e-05
384	Q0C791	Glutathione s-transferase d4	5.658	9	2	2	5.47945e-05
385	A0A1S4F6S3	Acyl-coa dehydrogenase	5.645	5	2	2	0
386	A0A1S4FMU8	Poly(U)-specific endoribonuclease	5.607	5	2	2	0
387	Q17IE1	40S ribosomal protein S11	5.453	15	2	2	0
388	Q17FX9	Pupal cuticle protein, putative	5.446	12	1	1	0.0010802
389	A0A6I8TPK9	Uncharacterized protein	5.402	5	1	1	0.00291374
390	A0A1S4F859	Beta-galactosidase	5.388	2	1	1	0
391	Q16FB5	AAEL014834-PA	5.322	6	1	1	1.74292e-05
392	Q1HR11	NADH dehydrogenase [ubiquinone] flavoprotein 1, mitochondrial	5.304	3	2	2	0
393	A0A6I8U916	Uncharacterized protein	5.198	1	2	2	0
394	Q177K4	Odorant binding protein OBP26	5.153	5	2	2	9.86717e-05
395	Q1HQL4	Conserved insect protein (Fragment)	4.879	7	1	1	0.000249135
396	A0A6I8TT30	Uncharacterized protein	4.836	0	1	1	0
397	Q17DQ0	Niemann-Pick Type C-2, putative	4.821	7	1	1	0
398	Q16TN0	AAEL010163-PA	4.812	3	1	1	1.69133e-05
399	Q16FJ9	Lysine ketoglutarate reductase	4.766	2	2	2	0
400	Q16TS5	Isocitrate dehydrogenase [NAD] subunit, mitochondrial	4.756	5	2	2	0
401	Q16ZW2	Bleomycin hydrolase	4.736	5	2	2	0.00524961
402	Q16VB1	Pyridoxal kinase	4.599	3	1	1	0.00011449
403	Q16JS6	Coatomer subunit delta	4.508	2	1	1	0
404	Q1DH44	AAEL015138-PA	4.42	7	1	1	0
405	Q17HC4	Mannosyltransferase	4.329	7	2	2	0.00502677
406	Q172H3	Ferritin	4.149	5	1	1	0.000104089
407	A0A6I8T7R7	Laminin gamma 1 chain	4.12	1	1	1	0
408	Q16LH5	AAEL012645-PA	4.098	3	1	1	0
409	Q16RA3	Cysteine-rich protein, putative	4.024	10	2	2	4.06504e-05
410	Q16VL8	Leucine-rich immune protein (Long)	3.995	2	2	2	0
411	Q17E76	Beta-1 3-Glucan Binding Protein (BGBP	3.959	3	1	1	9.90476e-05
412	Q17Q52	AAEL000143-PA	3.885	4	1	1	0
413	Q17H99	Aspartate--tRNA ligase, cytoplasmic	3.835	2	1	1	0.00315152
414	Q16UU4	Cuticle protein, putative	3.824	5	1	1	0
415	A0A6I8TQD4	Calnexin	3.756	2	1	1	0
416	Q16JT5	Ribosomal protein	3.732	10	2	2	0
417	Q17A67	Formylglycinamide ribonucleotide amidotransferase	3.713	1	1	1	0.00157792
418	A0A1S4FCR3	GD_N domain-containing protein	3.568	4	1	1	0
419	Q16ZL4	Protease m1 zinc metalloprotease	3.552	1	1	1	0
420	Q16PF9	Importin subunit alpha	3.508	3	1	1	0.000110497
421	Q16Z72	Thioredoxin-like protein 1	3.399	4	1	1	0
422	Q17KT6	Otefin, putative	3.337	3	1	1	1.74672e-05
423	Q16RY7	AAEL010765-PA	3.311	3	1	1	0
424	Q16WM4	Beta-1 3-Glucan Binding Protein (BGBP)	3.31	3	1	1	8.75274e-06
425	Q8I901	Phe-4-monooxygenase	3.207	2	1	1	0
426	Q0IFR2	Membrane associated progesterone receptor	3.186	5	1	1	0
427	A0A1S4FNP6	Xaa-pro aminopeptidase	2.962	1	1	1	0.000486486
428	Q16R03	Alcohol dehydrogenase	2.949	3	1	1	0
429	Q17DG1	AAEL004216-PA	2.94	1	1	1	0
430	Q175X5	AAEL006480-PA	2.835	6	1	1	0
431	A0A1S4EXT2	Adenosine kinase	2.77	3	1	1	0.000248705
432	Q16TS1	Sodium/potassium-dependent ATPase beta-2 subunit	2.763	3	1	1	0
433	Q17I05	MICOS complex subunit MIC10	2.724	17	1	1	0.000537815
434	Q1PA53	Cathepsin L (Fragment)	2.687	3	1	1	0.000785479
435	Q0C732	Ornithine decarboxylase 1	2.617	3	1	1	9.77444e-05
436	Q1HQX9	Mitochondrial phosphate carrier protein	2.573	3	1	1	0
437	A0A6I8U062	CCHC-type domain-containing protein	2.571	4	1	1	0.000548495
438	A0A0P6J5D2	Putative mucin-2	2.487	0	1	1	3.9604e-05
439	Q16G35	Maltose phosphorylase	2.468	2	1	1	0
440	A0A1S4F6E3	Splicing factor, putative	2.442	4	1	1	0.000110092
441	Q16JN4	Carboxypeptidase A	2.432	4	1	1	0.000334471
442	Q173Y7	AAEL006964-PA	2.405	3	1	1	0
443	Q174Z3	AAEL006741-PA	2.269	2	1	1	0
444	Q0IGD5	Pupal cuticle protein 78E, putative	2.226	4	1	1	0
445	Q16TN4	Importin beta-3	2.199	1	1	1	0
446	Q16VZ4	NADH-ubiquinone oxidoreductase 39 kda subunit	2.157	2	1	1	9.84848e-05
447	Q16RX5	AAEL010789-PA	2.148	4	1	1	0
448	Q16LP1	DUF4789 domain-containing protein	2.121	4	1	1	0
449	Q16SH7	Glutathione s-transferase 1-1	2.03	4	1	1	0
450	Q17LM3	AAEL001294-PA	1.991	3	1	1	0
451	Q16Y05	Prolylcarboxypeptidase, putative	1.951	2	1	1	0
452	Q16N77	Niemann-Pick Type C-2, putative	1.904	5	1	1	3.29897e-05
453	Q1HR38	ATP synthase subunit	1.898	15	1	1	0.0327853
454	Q8T4T1	Cellular retinaldehyde-binding protein	1.891	5	1	1	0.00134421
455	Q178W1	Alpha-mannosidase	1.853	1	1	1	0
456	A0A1S4FA62	Uncharacterized protein	1.798	2	1	1	0
457	A0A1S4FUM4	Uncharacterized protein	1.752	3	1	1	0
458	Q16P95	Zinc carboxypeptidase	1.727	2	1	1	0
459	Q177Q9	Interleukin enhancer binding factor	1.726	2	1	1	0.000255172
460	Q16NN3	F-box/lrr protein fragment	1.721	1	1	1	0.0126068
461	Q16UB9	Niemann-Pick Type C-2, putative	1.713	7	1	1	0
462	Q176G7	Oviductin	1.532	2	1	1	0
463	A0A182GPZ1	Uncharacterized protein	97.479	26	8	3
464	A0A023ETW6	Glutamate dehydrogenase (NAD(P)(+))	91.826	27	15	1
465	A0A023EVX5	Heat shock protein 83	87.942	24	17	17
466	A0A023EV59	Putative chaperonin-60kd ch60	84.741	32	16	16
467	A0A023ELY8	40S ribosomal protein S3a	63.136	47	12	12
468	A0A023ED25	60S acidic ribosomal protein P2	43.016	49	3	3
469	A0A182GKP0	Nucleoside diphosphate kinase	41.634	34	4	4
470	A0A023EJK1	Peptidyl-prolyl cis-trans isomerase	40.513	33	7	7
471	A0A023EWD4	Putative aldehyde dehydrogenase	37.76	16	8	8
472	A0A182G469	60S ribosomal protein L7a	36.588	26	9	9
473	A0A182GVB3	40S ribosomal protein S20	36.49	38	4	4
474	A0A023EF56	Putative actin depolymerizing factor	36.084	45	7	2
475	A0A023EV11	Putative 3-oxoacyl coa thiolase	35.774	18	9	9
476	A0A023EP16	Uncharacterized protein	34.396	17	4	4
477	A0A182GK69	40S ribosomal protein S4	33.113	33	8	8
478	A0A023EP74	Putative rhogap domain-containing protein	31.68	22	8	1
479	A0A182GAA5	Vesicle-fusing ATPase	30.411	8	9	8
480	A0A182GWZ6	Alpha-amylase	30.291	15	6	6
481	A0A023EK91	Putative vacuolar h+-atpase v1 sector subunit e	27.477	28	6	6
482	A0A182GLF5	Chitin-binding type-2 domain-containing protein	27.338	12	9	2
483	A0A023EWR1	Putative 2-oxoglutarate dehydrogenase e1 subunit	25.681	6	6	1
484	A0A182GJZ1	NADH-ubiquinone oxidoreductase 75 kDa subunit, mitochondrial	25.301	10	6	6
485	A0A182G8K4	DM5 domain-containing protein	25.196	9	3	1
486	A0A023EK06	Putative peroxiredoxin	24.983	29	6	6
487	A0A023ELD6	Phosphoglycerate mutase	20.54	19	5	5
488	C6ZJP8	Eukaryotic translation initiation factor 5A	19.881	24	4	4
489	A0A023EUT4	T-complex protein 1 subunit eta	18.264	10	5	5
490	A0A023EIJ0	Putative repressor splicing factor 1	17.723	21	4	4
491	A0A023ENY5	ATP synthase subunit gamma	17.367	16	5	5
492	A0A182HES6	Peptidase S1 domain-containing protein	17.066	13	3	2
493	A0A182GRF8	Uncharacterized protein	17.058	9	2	2
494	A0A023EK10	Putative tweedlet (Fragment)	16.994	14	2	2
495	A0A182G942	Proteasome subunit alpha type	16.828	22	5	5
496	A0A023EIX7	Putative ubiquitin a-52 residue ribosomal protein fusion product 1 (Fragment)	16.259	59	4	4
497	A0A023EI43	Putative nucleoplasmin	15.809	20	3	3
498	Q5MIS7	Transcription factor BTF3	14.414	26	3	3
499	A0A182GBL3	Uncharacterized protein	14.338	6	3	3
500	A0A023ER64	Transaldolase	14.31	12	4	4
501	A0A182GS79	Uncharacterized protein	14.252	12	4	4
502	A0A182HEZ2	Peptidoglycan-recognition protein	14.226	15	2	2
503	A0A023ET19	Putative actin regulatory gelsolin/villin family (Fragment)	14.217	8	3	1
504	Q5MIS3	40S ribosomal protein S8	13.98	15	3	3
505	A0A182GA92	WD_REPEATS_REGION domain-containing protein	12.931	8	5	5
506	A0A023EIK3	Peptidylprolyl isomerase	12.641	19	3	3
507	A0A182GQ19	Uncharacterized protein	12.09	6	2	2
508	A0A023ETR6	Putative rna-binding protein hnrnp-m	11.88	6	3	3
509	A0A023EJ28	Transgelin	11.163	16	3	3
510	A0A023EPQ7	GATOR complex protein SEC13	11.018	10	3	3
511	A0A023EIH3	Putative 60s ribosomal protein l11	9.979	12	2	2
512	A0A023EE66	Putative 40s ribosomal protein	9.866	20	3	3
513	Q5MIR5	60S ribosomal protein L27a	9.57	23	4	4
514	A0A182GG55	DM5 domain-containing protein	9.076	4	2	1
515	A0A182GWZ0	AIR carboxylase	8.911	7	3	3
516	A0A023ENF3	Proteasome subunit beta	8.574	8	2	2
517	A0A182HCE0	MICOS complex subunit MIC60	8.4	4	3	3
518	A0A182GEP3	Acyl-coenzyme A oxidase	8.173	4	2	1
519	A0A182GVR9	40S ribosomal protein S26	7.445	14	2	2
520	A0A182GES3	Glycerol kinase	7.316	3	2	2
521	A0A023ENH4	Putative mitochondrial tricarboxylate/dicarboxylate carrier	7.261	8	3	3
522	A0A182HF18	Peptidase S1 domain-containing protein	7.204	4	1	1
523	A0A023EU43	Putative 3-methylcrotonyl-coa carboxylase non-biotin	6.775	2	1	1
524	A0A023EL73	Proteasome subunit alpha type	6.68	8	2	2
525	A0A182HC89	Uncharacterized protein	6.563	8	1	1
526	A0A182H1X5	Aminotran_1_2 domain-containing protein	6.285	3	1	1
527	A0A023EUH8	Inosine-5'-monophosphate dehydrogenase	6.13	4	2	2
528	A0A182GJ28	Uncharacterized protein	6.097	12	1	1
529	A0A023EW50	UTP--glucose-1-phosphate uridylyltransferase	6.08	6	3	3
530	A0A023EJ22	Putative transcriptional regulator dj-1	5.713	10	2	2
531	A0A182GGW5	Uncharacterized protein	5.687	11	2	2
532	A0A023ESF1	Dolichyl-diphosphooligosaccharide--protein glycosyltransferase 48 kDa subunit	5.404	3	1	1
533	A0A023EJ06	Putative rna polymerase ii large subunit (Fragment)	5.171	7	1	1
534	A0A023ETW5	CCT-alpha	5.131	3	2	2
535	A0A182GPK3	Xylulose kinase	4.846	2	1	1
536	A0A182GJV0	Uncharacterized protein	4.806	6	2	1
537	A0A182HCX8	Urate oxidase	4.145	4	2	2
538	A0A023EN11	Putative ca2+-binding protein regucalcin/smp30 (Fragment)	3.985	6	2	1
539	A0A023EMK7	Signal sequence receptor subunit alpha	3.781	3	1	1
540	A0A182HEE2	Uncharacterized protein	3.737	3	1	1
541	A0A023EUG2	Protein disulfide isomerase prolyl 4-hydroxylase beta subunit (Fragment)	3.429	2	1	1
542	A0A023EIY0	Putative chloride channel	3.351	6	1	1
543	A0A182GBT6	Uncharacterized protein	3.171	9	1	1
544	A0A023EV99	Putative: eukaryotic translation initiation factor 4b	3.159	2	1	1
545	A0A023EPA8	26S proteasome regulatory subunit RPN11	3.077	4	1	1
546	A0A182HBG3	Peptidase S1 domain-containing protein	2.997	6	1	1
547	A0A182H411	PUA domain-containing protein	2.982	5	1	1
548	A0A182GH14	NADPH:adrenodoxin oxidoreductase, mitochondrial	2.591	2	1	1
549	A0A023EN33	Putative secreted protein	2.462	5	1	1
550	A0A023EN60	Putative smoothelin like protein	2.361	4	1	1
551	A0A182GZQ8	Uncharacterized protein	2.157	1	1	1
552	A0A182GW41	Uncharacterized protein	2.113	5	1	1
553	A0A023EKY2	H/ACA ribonucleoprotein complex subunit (Fragment)	2.065	3	1	1
554	A0A182H5A6	Small nuclear ribonucleoprotein Sm D3	2.047	7	1	1
555	A0A182H9P2	Peptidase S1 domain-containing protein	2.01	3	1	1
556	A0A182GLK4	Uncharacterized protein	1.959	8	1	1
557	A0A023EMB6	Putative mosquito protein (Fragment)	1.938	4	1	1
