# Supplementary material for: Quantitative proteomics analysis of permethrin and temephos-resistant Ae. aegypti revealed diverse differentially expressed proteins associated with insecticide resistance from Penang Island, Malaysia
Source: PLoS Negl Trop Dis. 2023 Sep 18;17(9):e0011604. doi: 10.1371/journal.pntd.0011604 (PMC10538732; doi:10.1371/journal.pntd.0011604)
Supplement: S4 Table — (XLSX) [file pntd.0011604.s004.xlsx]

## Sheet: Sheet1
Supplementary 3: Set of cytochrome complex proteins, GST proteins, motor-related proteins, insect cuticle proteins, ribosomal proteins, and heat shock proteins in insecticide resistant Aedes aegypti
Differentially expressed set of cytochrome proteins identified by ANOVA in adult Ae. aegypti permethrin resistant strain (q-value <0.05).
No.	Accession	Description	SUM PEP	Sequence coverage (%)	Matched peptides	Unique peptides
1	A0A6I8TBV7	Ubiquinol-cytochrome c reductase complex core protein	151.98	46	16	4
2	Q17AK0	Ubiquinol-cytochrome c reductase complex core protein	143.68	44	15	3
3	Q16NS5	Cytochrome C1	127.65	33	6	6
4	Q16KF6	Cytochrome c oxidase subunit 4	99.9	54	9	9
5	Q1HRI9	Mitochondrial cytochrome c	70.63	69	8	8
6	Q17EQ1	Cytochrome b-c1 complex subunit Rieske, mitochondrial	65	30	6	6
7	Q5MM88	Cytochrome b-c1 complex subunit 7	54.95	53	8	8
8	Q1HRJ0	Cytochrome c oxidase polypeptide Va	29.67	23	5	5
9	Q16KF9	Cytochrome c oxidase	25.6	20	2	2
10	Q16U40	Cytochrome b5 (cytb5)	19.75	32	3	3
11	Q17FM7	NADPH--cytochrome P450 reductase	15.2	5	3	3
12	Q16XG8	Cytochrome c oxidase subunit	13.12	40	3	3
13	Q1HRM4	Cytochrome c oxidase, subunit VIA, putative	9.93	24	2	2
14	Q1HQE0	Mitochondrial cytochrome c oxidase subunit VIC	5.26	23	2	2
15	Q16XG7	Cytochrome c oxidase subunit	1.47	9	1	1
16	A0A023EI91	Succinate dehydrogenase cytochrome b small subunit	5.9	8	1	1
17	A0A023EDZ6	Putative mitochondrial ubiquinol-cytochrome c reductase hinge protein	5.21	14	1	1
Differentially expressed set of cytochrome proteins identified by ANOVA in Ae. aegypti larvae temephos resistant strain (q-value <0.05).
No.	Accession	Description	SUM PEP	Sequence coverage (%)	Matched peptides	Unique peptides
1	A0A6I8TBV7	Ubiquinol-cytochrome c reductase complex core protein	61.69	23	9	1
2	Q17AK0	Ubiquinol-cytochrome c reductase complex core protein	63.14	25	10	2
3	Q16KF6	Cytochrome c oxidase subunit 4	5.66	11	2	2
4	Q17EQ1	Cytochrome b-c1 complex subunit Rieske, mitochondrial	7.27	7	2	2
5	Q16U40	Cytochrome b5 (cytb5)	18.7	32	3	3
6	Q17FM7	NADPH--cytochrome P450 reductase	29.14	15	10	5
7	A0A1D8GRB8	CYP9J27	18.37	11	6	3
8	Q16FV9	CYP9J9	7.5	5	2	1
9	Q173V1	CYP6AG4	7.64	6	3	3
Differentially expressed set of GST proteins identified by ANOVA in adult Ae. aegypti permethrin resistant strain (q-value <0.05).
No.	Accession	Description	SUM PEP	Sequence coverage (%)	Matched Peptides	Unique peptides
1	J9HHL7	GSTD1	39.74	34	6	4
2	A0A1S4EXN8	GSTD1	28.14	26	4	2
3	A0A6I8TLA6	GST	121.43	49	11	7
4	A0A6I8TL57	GST	118.6	55	9	4
5	Q5PY78	GSTe4	9.65	7	1	1
6	Q0IEN8	Glutathione synthetase	6.74	4	1	1
Differentially expressed set of GST proteins identified by ANOVA in Ae. aegypti larvae temephos resistant strain (q-value <0.05).
No.	Accession	Description	SUM PEP	Sequence coverage (%)	Matched peptides	Unique peptides
1	J9HHL7	GSTD1	22.67	26	5	4
2	A0A1S4EXN8	GSTD1	13.75	14	2	1
3	Q16P79	GSTS1	30.73	23	5	5
4	A0A6I8TLR0	Glutathione peroxidase	27.58	35	6	6
5	Q176A6	S-glutathione dehydrogenase	14.09	9	3	3
6	Q17MB8	GSTD4	9.39	10	2	2
7	Q0C791	GSTd4	5.66	9	2	2
8	Q16SH7	GSTD11	2.03	4	1	1
Differentially expressed set of motor proteins identified by ANOVA in adult Ae. aegypti permethrin resistant strain (q-value <0.05).
No.	Accession	Description	SUM PEP	Sequence coverage (%)	Matched Peptides	Unique peptides
1	Q179E8	Myosin heavy chain, non-muscle	1012.85	51	112	14
2	W0FUL2	Myosin heavy chain	951.89	47	104	2
3	Q17HX1	Myosin regulatory light chain 2	214.2	53	10	4
4	Q16MS5	Myosin light chain alkali	70.03	54	8	8
5	Q17I94	Troponin t, invertebrate	188.43	42	21	6
6	Q16RS5	Troponin i	97.83	39	13	8
7	Q16RS6	Troponin i	88.06	34	8	3
8	Q16RS8	Troponin i	67.57	27	9	4
9	Q16RS3	Troponin i	61.81	32	9	5
10	Q17H80	Tropomyosin invertebrate	338.91	69	30	2
11	Q17H74	Tropomyosin invertebrate	92.65	34	10	2
Differentially expressed set of motor proteins identified by ANOVA in Ae. aegypti larvae temephos resistant strain (q-value <0.05).
No.	Accession	Description	SUM PEP	Sequence coverage (%)	Matched peptides	Unique peptides
1	A0A6I8T582	Troponin t, invertebrate	53.5	30	12	12
2	Q16RS5	Troponin i	10.43	14	3	3
3	Q16RF4	Paramyosin, long-form	86.19	23	18	8
4	Q17HX1	Myosin regulatory light chain 2 (mlc-2)	64.87	39	7	7
5	A0A6I8TKE6	Paramyosin, long form	53.25	23	12	2
6	Q16MS5	Myosin light chain alkali	11.16	23	3	3
Differentially expressed set of cuticle proteins identified by ANOVA in adult Ae. aegypti permethrin resistant strain (q-value <0.05).
No.	Accession	Description	SUM PEP	Sequence coverage (%)	Matched peptides	Unique peptides
1	A0A1S4FZ80	Pupal cuticle protein, putative	17.3	22	2	2
2	Q17LN8	Cuticle protein 2	9.39	7	1	1
3	Q16I56	Cuticle protein 5	5.23	5	1	1
Differentially expressed set of cuticle proteins identified by ANOVA in Ae. aegypti larvae temephos resistant strain (q-value <0.05).
No.	Accession	Description	SUM PEP	Sequence coverage (%)	Matched peptides	Unique peptides
1	Q0IGD5	Pupal cuticle protein 78E, putative	2.23	4	1	1
2	Q17G24	Pupal cuticle protein 36	124.8	71	16	2
3	Q17FX9	Pupal cuticle protein, putative	5.45	12	1	1
4	Q16E70	Cuticle protein, putative	28.29	30	6	2
5	Q16UU3	Cuticle protein, putative	21.42	33	5	1
6	Q16UU5	Cuticle protein, putative	11.54	12	3	1
7	Q16EH6	Cuticle protein, putative	7.24	10	2	1
8	Q16UU4	Cuticle protein, putative	3.82	5	1	1
9	Q17KI1	Cuticle protein	8.77	11	2	2
10	Q17G21	Larval cuticle protein -30 isoform x1	22.54	20	5	5
11	Q17MT9	Larval/pupal cuticle protein h1c	17.08	13	2	1
Differentially expressed set of ribosomal proteins identified by ANOVA in adult Ae. aegypti permethrin resistant strain (q-value <0.05).
No.	Accession	Description	SUM PEP	Sequence coverage (%)	Matched Peptides	Unique peptides
1	Q4F6X0	40S ribosomal protein S3	53.89	60	13	13
2	Q1HRI6	60S ribosomal protein L12	33.82	41	5	5
3	Q1HRL8	40S ribosomal protein S18	30.82	45	7	7
4	Q1HQJ0	60S ribosomal protein L4	30.25	15	4	4
5	Q1HRM3	40S ribosomal protein S12	24.02	38	4	4
6	Q1HRT6	60S ribosomal protein L10	23.3	21	5	5
7	Q1HR99	60S acidic ribosomal protein P0	20.29	14	3	3
8	Q1HR72	60S ribosomal protein L9	19.04	26	4	4
9	Q1HRR8	40S ribosomal protein S19	15.76	24	3	3
10	Q1HRP2	60S ribosomal protein L22	13.93	16	2	2
11	Q17BC2	Acidic ribosomal protein P1, putative	12.39	29	1	1
12	Q1HR41	40S ribosomal protein S10	11.77	19	3	3
13	Q1HRJ1	60S ribosomal protein L28	9.83	11	1	1
14	J9HFM9	Large subunit ribosomal protein l23ae	8.44	5	2	2
15	Q16ZH3	60S ribosomal protein L6	6.81	7	2	2
16	Q1HRN4	60S ribosomal protein L21	4.28	11	2	2
Differentially expressed set of ribosomal proteins identified by ANOVA in Ae. aegypti larvae temephos resistant strain (q-value <0.05).
No.	Accession	Description	SUM PEP	Sequence coverage (%)	Matched peptides	Unique peptides
1	J9HFM9	Large subunit ribosomal protein l23ae	70.67	27	11	4
2	Q1HR99	60S acidic ribosomal protein P0	64.04	34	8	8
3	Q4F6X0	40S ribosomal protein S3	53.79	58	14	14
4	Q16ZR8	40S ribosomal protein SA	45.56	26	7	7
5	Q1HR32	60S ribosomal protein L8	33.74	24	6	6
6	Q1HRI6	60S ribosomal protein L12	33.48	41	5	5
7	Q1HRL8	40S ribosomal protein S18	32.91	44	8	8
8	Q1HR72	60S ribosomal protein L9	30.41	32	6	6
9	Q16PF7	40S ribosomal protein S15	29.02	28	5	5
10	Q1HQJ0	60S ribosomal protein L4	26.09	14	6	6
11	Q17N60	60S ribosomal protein L35a	24.42	40	8	8
12	Q1HR35	60S ribosomal protein L30	23.71	56	5	5
13	Q1HRJ1	60S ribosomal protein L28	21.43	22	3	3
14	Q1HRP2	60S ribosomal protein L22	20.39	23	3	3
15	Q1HRT6	60S ribosomal protein L10	18.07	18	4	4
16	Q1HRR8	40S ribosomal protein S19	13.93	26	4	4
17	Q1HRP1	60S ribosomal protein L14	13.75	16	3	3
18	Q16FB1	60S ribosomal protein L27	11.63	21	3	3
19	Q17BC2	Acidic ribosomal protein P1	10.52	36	2	2
20	Q1HRL5	60S ribosomal protein L29	10.37	26	3	3
21	Q16ZH3	60S ribosomal protein L6	10.12	10	3	3
22	Q1HRN4	60S ribosomal protein L21	9.58	16	3	3
23	Q1HR76	60S ribosomal protein L37	6.59	19	2	2
24	Q17IE1	40S ribosomal protein S11	5.45	15	2	2
25	Q16JT5	Ribosomal protein	3.73	10	2	2
Differentially expressed set of heat shock proteins identified by ANOVA in adult Ae. aegypti permethrin resistant strain (q-value <0.05).
No.	Accession	Description	SUM PEP	Sequence coverage (%)	Matched peptides	Unique peptides
1	Q1HQZ5	Heat shock cognate 70	72.74	21	11	2
Differentially expressed set of heat shock proteins identified by ANOVA in adult Ae. aegypti temephos resistant strain (q-value <0.05).
No.	Accession	Description	SUM PEP	Sequence coverage (%)	Matched peptides	Unique peptides
1	Q1HR69	Heat shock cognate 70	163.25	37	23	19
2	Q1HQZ5	Heat shock cognate 70	154.43	42	23	8
3	Q16KZ2	Heat shock protein 83	102.21	27	20	20
