# Supplementary material for: Quantitative proteomics analysis of permethrin and temephos-resistant Ae. aegypti revealed diverse differentially expressed proteins associated with insecticide resistance from Penang Island, Malaysia
Source: PLoS Negl Trop Dis. 2023 Sep 18;17(9):e0011604. doi: 10.1371/journal.pntd.0011604 (PMC10538732; doi:10.1371/journal.pntd.0011604)
Supplement: S5 Table — (XLSX) [file pntd.0011604.s005.xlsx]

## Sheet: Sheet1
Supplemetary 4
Ae. aegypti permethrin resistant strain versus laboratory strain exposed to permethrin Upregulation
No	Accession	Description	Sum PEP Score	Coverage (%)	Matched Peptides	Unique Peptides	FC
1	Q16NG1	Fumarylacetoacetase	108.088	48	15	15	8.35331
2	Q16J86	Catalase	175.057	50	22	15	7.71617
3	Q16TC0	Aliphatic nitrilase, putative	66.348	34	9	9	7.20193
4	Q17N03	Fumarylacetoacetate hydrolase	78.932	50	12	6	7.03866
5	Q5K6H4	Aspartate aminotransferase	118.392	50	19	19	6.98631
6	Q16IW1	Thioredoxin peroxidase	49.738	28	6	5	6.82576
7	Q6SYX7	Citrate hydro-lyase	92.384	23	15	10	6.67
8	Q16YK8	Component 3 of promoter of RISC	31.754	26	5	5	6.62637
9	Q17IE3	Proteasome subunit beta	54.487	53	11	11	6.4721
10	Q16S56	3-ketoacyl-coa thiolase, mitochondrial (beta- ketothiolase)	88.624	37	11	11	6.19465
11	Q17PJ1	Inositol-1-monophosphatase	56.864	31	7	7	6.1304
12	Q16YX0	Btb/poz domain-containing protein kctd8/12/16	36.068	36	7	7	6.06858
13	Q16SE4	Succinate dehydrogenase (quinone) (Fragment)	129.756	35	16	6	6.06228
14	Q16SW1	Glutamate dehydrogenase (NAD(P)(+))	257.019	52	27	4	6.00492
15	Q1HRS4	Putative secreted proteins	55.679	61	4	4	5.95165
16	Q177K9	Gelsolin precusor	84.028	33	11	6	5.90975
17	Q16XT2	Proteasome endopeptidase complex	45.681	29	5	3	5.62687
18	Q16N74	Sodium/potassium-transporting ATPase subunit alpha	167.615	30	24	24	4.88797
19	Q16RY8	Sodium/potassium dependent beta 2 subunit	41.106	27	6	6	2.96131
20	Q16K65	Proteasome subunit alpha type	71.193	51	11	11	5.45021
21	Q17HP8	Serine protease	32.329	15	7	5	5.36694
22	Q17IM5	Thioredoxin peroxidase	41.873	38	7	7	5.35638
23	Q17KK5	2-phospho-D-glycerate hydro-lyase	459.501	62	22	5	5.14512
24	Q17EA3	Proteasome subunit alpha type	61.935	41	10	10	5.11149
25	A0A1S4FYT3	Proteasome subunit beta	34.806	21	5	5	4.96225
26	A0A6I8T8W3	Uncharacterized protein	130.354	40	20	5	4.94113
27	Q16U43	Phosphoglucomutase	159.766	52	22	15	4.89628
28	A0A6I8T6M3	Titin	110.849	3	19	16	4.86583
29	Q16SF9	Neutral alpha-glucosidase ab precursor	49.622	7	9	9	4.70311
30	Q16XK1	Selenophosphate synthase	34.077	15	5	5	4.47419
31	J9HY30	AAEL017133-PA	63.441	47	9	9	4.45655
32	Q17Q33	SS DNA binding protein putative	13.895	22	3	3	4.42935
33	Q16IL3	Pyruvate dehydrogenase E1 component subunit alpha	42.733	22	9	9	4.4167
34	Q17CT0	Transketolase	154.606	33	16	8	4.30467
35	A0A6I8TC25	Lipid storage droplets surface binding protein	15.298	11	5	5	4.21995
36	Q1HR56	Elongation factor 1-gamma	11.385	9	4	4	4.20767
37	Q16Y94	D7 protein putative	43.023	31	7	7	4.15045
38	Q16V29	Beta lactamase domain	53.895	31	8	8	4.08446
39	Q8T4S3	Dopachrome conversion enzyme	4.272	3	2	1	4.08183
40	Q16ZW2	Bleomycin hydrolase	81.191	31	11	11	4.06901
41	Q17H05	Cathespsin	45.779	25	6	6	3.94535
42	Q16FD8	Serine--pyruvate aminotransferase	39.823	19	6	6	3.92643
43	A0A6I8TCN5	MICOS complex subunit MIC60	34.255	11	7	7	3.86786
44	Q1HRM4	Cytochrome c oxidase subunit VIA, putative	9.927	24	2	2	3.83867
45	A0A1S4F3X2	Inorganic diphosphatase	68.006	31	9	1	3.81929
46	A0A1S4F4L7	Fumarylacetoacetate hydrolase	9.425	16	3	1	3.80793
47	Q8T9V9	Putative purine hydrolase	35.465	21	7	7	3.73008
48	Q0IG02	Acetyl-CoA deacylase	207.809	48	17	11	3.70573
49	Q1HRU0	ADP/ATP translocase	54.179	41	13	3	3.69019
50	Q16TY4	Proteasome subunit alpha type	56.291	43	9	9	3.64968
51	A0A1S4F2H6	Antithrombin-III	145.58	46	15	3	3.57855
52	O16109	V-type proton ATPase catalytic subunit A	159.631	39	20	20	3.44774
53	Q16UK8	Alanine aminotransferase	192.438	38	18	15	3.42456
54	Q17E82	Glycerol-3-phosphate dehydrogenase	230.762	37	24	24	3.41758
55	A0A6I8TPE2	Prohibitin	45.414	29	10	10	3.40373
56	Q1HQR0	Adenosylhomocysteinase	57.173	25	11	4	3.22436
57	Q1HRP2	60S ribosomal protein L22	13.938	16	2	2	3.2203
58	Q5K6H3	Aspartate aminotransferase	92.52	34	12	11	3.15628
59	A0A6I8T3T1	Anterior fat body protein	34.57	30	7	7	3.13175
60	Q1HR11	NADH dehydrogenase [ubiquinone] flavoprotein 1, mitochondrial	115.863	42	17	17	3.11875
61	Q16NS5	Cytochrome C1	127.65	33	6	6	3.10321
62	A0A1S4FE53	Calcium-transporting ATPase	295.745	34	32	13	3.09468
63	A0A6I8U913	Isocitrate dehydrogenase [NADP]	88.141	42	17	12	3.03131
64	J9HHL7	Glutathione S transferase	39.735	34	6	4	3.0198
65	A0A6I8U5J2	Uncharacterized protein	267.01	50	33	33	2.984
66	A0A6I8U1W5	Reelin domain-containing protein	12.473	25	2	2	2.98072
67	Q16FX9	4-hydroxyphenylpyruvate dioxygenase	84.489	33	10	10	2.97902
68	A0A1S4G4B6	Transferrin	54.882	16	9	1	2.88171
69	A0A1S4F8J4	3-2-trans-enoyl-CoA isomerase, putative	27.684	23	6	6	2.84883
70	Q17CL4	Glyoxylate/hydroxypyruvate reductase	35.862	22	6	6	2.80535
71	Q17AF8	D-3-phosphoglycerate dehydrogenase	77.668	39	11	11	2.79858
72	Q174J0	ATP-dependent 6-phosphofructokinase	68.821	20	14	14	2.79649
73	Q17D51	Pyruvate dehydrogenase E1 component subunit beta	74.332	36	10	10	2.78718
74	A0A1S4F0I0	Imaginal disc growth factor	92.455	38	12	1	2.76302
75	A0A6I8U7J5	Uncharacterized protein	85.449	8	10	5	2.74532
76	Q4PKE5	Actin 5	292.94	55	17	1	2.73125
77	Q16Q68	Complex I-49kD	78.984	25	10	10	2.63973
78	Q16GF9	Glyoxalase I	50.755	39	7	7	2.6355
79	Q0IEG4	Mitochondrial ATP synthase F chain	35.594	52	4	4	2.60772
80	Q16QS3	Phosphate carrier protein, mitochondrial	60.525	26	8	2	2.51974
81	Q17H89	Dihydrolipoyllysine-residue succinyltransferase component of 2-oxoglutarate dehydrogenase complex, mitochondrial	84.52	23	11	4	2.5187
82	A0A6I8TDF2	NADH dehydrogenase [ubiquinone] iron-sulfur protein 3, mitochondrial	56.692	40	8	8	2.51824
83	Q16WX6	Complex I-B17	69.336	56	9	6	2.51135
84	Q1HQV6	NADH dehydrogenase [ubiquinone] 1 alpha subcomplex subunit 10, mitochondrial	16.865	13	5	5	2.50661
85	Q16TS5	Isocitrate dehydrogenase [NAD] subunit, mitochondrial	60.362	28	9	9	2.47503
86	Q16KF6	Cytochrome c oxidase subunit 4	99.899	54	9	9	2.45542
87	Q1HQZ5	Heat shock cognate 70	72.744	21	11	2	2.4544
88	Q1HR72	60S ribosomal protein L9	19.048	26	4	4	2.44487
89	Q1HR57	Voltage-dependent anion channel	119.403	59	14	14	2.41882
90	Q16RN6	ADP/ATP translocase	69.756	49	13	1	2.40043
91	Q16W59	Hydroxyacyl dehydrogenase	15.634	28	4	4	2.37383
92	Q179J9	ATP synthase subunit b	89.28	39	12	12	2.36068
93	Q8T9U7	Putative serpin	30.814	19	7	7	2.35536
94	Q16UB8	Apolipophorins	654.725	36	111	8	2.29214
95	Q16P09	Venom allergen	55.498	33	8	7	2.27341
96	Q1HQJ5	Rho GDP dissociation inhibitor	39.806	32	6	6	2.2329
97	Q16XK7	Calcium-binding protein, putative	238.705	69	15	13	2.20912
98	Q173P6	Complex I-B12	11.291	18	2	2	2.20477
99	Q1HRQ7	ATP synthase subunit alpha	180.082	39	23	7	2.20053
100	Q17BL7	Carbonic anhydrase	35.682	30	7	7	2.17686
101	Q17JL4	Imaginal disc growth factor	76.48	35	12	6	2.15207
102	A0A0P6IYG4	Putative adp/atp transporter on adenylate translocase (Fragment)	73.892	45	14	2	2.06903
103	P18153	37 kDa salivary gland allergen Aed a 2	154.24	48	22	22	2.06113
104	A0A182GKP0	Nucleoside diphosphate kinase	80.012	50	6	6	5.94742
105	A0A023EJ22	Putative transcriptional regulator dj-1	43.826	33	6	1	4.09912
106	A0A023EV11	Putative 3-oxoacyl coa thiolase	23.478	12	6	6	3.66515
107	A0A023ENF3	Proteasome subunit beta	43.4	25	7	7	3.37687
108	A0A023ERV4	Medium-chain acyl-CoA dehydrogenase	14.599	7	3	3	3.10328
109	A0A182GM85	Uncharacterized protein	78.714	60	8	2	3.05936
110	A0A182GK69	40S ribosomal protein S4	66.267	42	9	4	2.57346
111	Q5MIR8	Ribosomal protein S16	29.838	42	8	8	2.53409
112	A0A182G469	60S ribosomal protein L7a	20.838	20	6	6	2.48856
113	A0A182G1M6	Complex I-SGDH	16.661	24	4	4	2.11513
114	A0A023EF56	Putative actin depolymerizing factor	98.955	72	10	2	2.1092
Ae. aegypti permethrin resistant strain versus laboratory strain exposed to permethrin downregulation
No	Accession	Description	Sum PEP Score	Coverage (%)	Matched Peptides	Unique Peptides	FC
1	Q17H74	Tropomyosin invertebrate	92.65	34	10	2	6.27931
2	Q17DM4	Aldoketo reductase	110.184	52	13	1	6.05258
3	Q173N8	Far upstream (fuse) binding protein	9.402	3	2	2	5.82393
4	Q16XP0	ApolipophorinIII, putative	9.604	12	2	2	5.30526
5	A0A1S4G522	Uncharacterized protein	3.257	2	1	1	4.92691
6	Q16Z61	Putative 7.8 kDa acidic protein	1.933	17	1	1	4.83703
7	Q8T4R7	Putative mRNA binding protein	20.433	10	3	3	4.79067
8	Q16UN4	Microtubuleassociated protein	3.484	0	1	1	4.48323
9	A0A6I8TZ98	5hydroxyisourate hydrolase	6.682	9	1	1	4.38249
10	Q17AF2	Myosin light chain kinase	7.203	1	2	2	4.34712
11	A0A1S4FN36	Uncharacterized protein	6.613	9	2	2	4.15527
12	Q16W90	Carboxypeptidase	35.196	15	7	1	4.10752
13	Q0IF05	Protein fam136a	2.147	8	1	1	3.92497
14	A0A6I8TT71	Uncharacterized protein	72.633	4	13	13	3.90307
15	Q0IGB5	Saposin	18.596	5	4	4	3.78379
16	Q17J21	Putative hydroxypyruvate isomerase	13.045	9	2	1	3.74708
17	Q17Q32	Enolasephosphatase E1	21.938	5	5	5	3.18473
18	Q16M80	Glucosidase 2 subunit beta	20.363	10	4	4	2.87762
19	Q16RS3	Troponin i	61.814	32	9	5	2.00618
20	Q16MK2	Eukaryotic translation initiation factor 3 subunit J	4.884	8	2	2	3.62096
21	Q17MA2	AAEL001082PA	28.997	44	4	4	3.61545
22	Q16H92	Sugar phosphate phosphatase	17.74	7	3	3	3.41313
23	Q174Q3	Lipid storage droplets surface binding protein 2 (lsd2)	12.545	10	3	3	3.37931
24	Q17G27	AAEL003235PA	10.885	17	3	3	3.30483
25	Q17LN8	Cuticle protein 2	9.386	7	1	1	3.24756
26	Q17EV9	AAEL003671PA	7.858	2	2	2	3.21338
27	Q17BI6	Inositol1monophosphatase	2.486	3	1	1	3.17374
28	Q17AV0	AAEL005179PA	20.959	25	3	3	3.10295
29	Q17DD6	AAEL004264PA	28.282	21	4	4	3.09135
30	Q17L97	myosin heavy chain, nonmuscle or smooth muscle	3.396	0	1	1	2.99232
31	Q17DU1	Coiledcoilhelixcoiledcoilhelix domaincontaining protein 3, mitochondrial;	16.665	22	4	4	2.9377
32	Q0IGD5	Pupal cuticle protein 78E, putative	7.363	8	2	2	2.8615
33	Q16XG8	Cytochrome c oxidase subunit	13.117	40	3	3	2.86143
34	Q1HRL7	Odorant binding protein	38.965	22	3	3	2.85517
35	A0A1S4FQ37	Uncharacterized protein	68.14	42	9	9	2.74648
36	A0A6I8TPR1	Uncharacterized protein	104.129	10	20	20	2.67495
37	A0A6I8TFI4	Uncharacterized protein	6.549	3	1	1	2.65049
38	A0A6I8TVC8	Uncharacterized protein	12.228	10	3	3	2.63938
39	Q17H51	ATP synthasecoupling factor 6, mitochondrial	11.709	21	2	2	2.63817
40	Q16XG7	Cytochrome c oxidase subunit	1.47	9	1	1	2.63185
41	A0A6I8TVL2	SuccinylCoA:3ketoacidcoenzyme A transferase	75.602	27	10	10	2.51663
42	A0A1S4FZX0	NADH dehydrogenase [ubiquinone] ironsulfur protein 4, mitochondrial	17.794	19	3	3	2.49067
43	A0A6I8TIL8	Uncharacterized protein	8.223	3	2	2	2.49053
44	Q17BT9	Superoxide dismutase	83.902	42	8	8	2.43837
45	Q8T9V7	Putative secreted protein	26.718	23	4	4	2.37482
46	J9HGK6	AAEL012357PB	3.326	5	1	1	2.36616
47	Q17KL8	Leucine aminopeptidase	40.296	19	7	7	2.36572
48	Q17H80	Tropomyosin invertebrate	338.909	69	30	2	2.34116
49	Q175Y3	AAEL006483PA	9.36	11	1	1	2.30516
50	Q1HRU6	Short salivary D7 protein (Fragment)	6.962	9	1	1	2.25137
51	Q1HRM3	40S ribosomal protein S12	24.025	38	4	4	2.19746
52	Q175X5	AAEL006480PA	3.44	6	1	1	2.19531
53	Q179E8	AAEL005656PA	1012.85	51	112	14	2.17913
54	Q17CP6	Ironsulfur cluster cochaperone protein hscb, mitochondrial;	7.317	5	1	1	2.1716
55	Q170K4	Moesin/ezrin/radixin homolog 1	6.032	2	2	2	2.15204
56	W0FUL2	Myosin heavy chain	951.887	47	104	2	2.12466
57	X4YJV2	Vago protein	12.204	20	2	2	2.10697
58	Q16YP3	27 kDa hemolymph protein	56.617	39	10	10	2.10375
59	Q1HR79	Translationallycontrolled tumor protein homolog	45.645	57	6	6	2.06763
60	A0A6R5I0K7	Uncharacterized protein	31.834	46	5	5	2.02284
61	A0A023EJ28	Transgelin	6.658	17	2	2	5.3117
62	A0A182G867	Uncharacterized protein	19.069	13	3	3	5.19449
63	A0A023EDZ6	Putative mitochondrial ubiquinolcytochrome c reductase hinge protein (Fragment)	5.209	14	1	1	4.45845
64	Q5MIP5	Putative tumor protein d54	14.039	22	4	4	3.3796
65	A0A182GQ19	Uncharacterized protein	5.797	3	1	1	3.05035
66	A0A023ECC3	Mitochondrial import inner membrane translocase subunit	6.956	12	1	1	3.0166
67	A0A182GZQ8	Uncharacterized protein	1.423	1	1	1	2.95897
68	A0A023ED25	60S acidic ribosomal protein P2	22.928	49	3	3	2.73491
69	A0A023EEP5	10 kDa heat shock protein, mitochondrial	22.185	41	3	3	2.5062
70	A0A182GRQ4	PDZ domaincontaining protein	5.24	4	1	1	2.36412
71	C6ZJP8	Eukaryotic translation initiation factor 5A	28.311	45	7	7	2.24993
72	A0A023EEU5	Complex I9kD	4.884	10	1	1	2.16592
73	A0A023EEI1	Complex IB8	17.77	38	3	3	2.10435
74	A0A023ELH8	Putative scp euk: scplike extracellular protein (Fragment)	19.113	23	5	1	1.99747
Ae. aegypti field strain versus laboratory strain that was not exposed to permethrin upregulation
No	Accession	Description	Sum PEP	Coverage (%)	Matched Peptides	Unique Peptides	FC
1	Q16MS5	Myosin light chain alkali	70.031	54	8	8	7.94044
2	Q16SW1	Glutamate dehydrogenase (NAD(P)(+))	257.019	52	27	4	5.51705
3	Q17DM5	AAEL004088-PA	105.206	52	14	2	5.49329
4	Q0IFJ8	AAEL004685-PA	43.636	17	7	7	4.30495
5	J9EAN8	AAEL010145-PC	33.561	19	5	5	3.56067
6	A0A6I8U7J9	C-type lectin domain-containing protein	53.972	44	7	7	3.28837
7	A0A6I8TNI2	Serine Protease Inhibitor (serpin) likely cleavage at I/S. Transcript A	8.19	4	2	2	3.14075
8	A0A6I8TBJ2	Alpha-mannosidase	10.855	3	4	4	2.80241
9	Q1HRT6	60S ribosomal protein L10	23.307	21	5	5	2.65153
10	Q17G27	AAEL003235-PA	10.885	17	3	3	2.54885
11	Q16TD5	Aminomethyltransferase	31.014	15	5	5	2.51098
12	Q1HRC0	AAEL012200-PA	29.791	42	5	5	2.45408
13	A0A1S4FZX0	NADH dehydrogenase [ubiquinone] iron-sulfur protein 4, mitochondrial	17.794	19	3	3	2.35608
14	A0A1S4F7Q1	Alpha-glucosidase	26.553	15	8	8	2.32755
15	Q17NC0	AAEL000726-PA	38.316	19	5	5	2.28306
16	Q1HRS4	AAEL009852-PA	55.679	61	4	4	2.24171
17	Q16FD8	Serine--pyruvate aminotransferase	39.823	19	6	6	2.14035
18	A0A6I8U8K4	TPR_REGION domain-containing protein	2.995	1	1	1	2.0905
19	Q16SF9	AAEL010599-PA	49.622	7	9	9	2.03332
20	Q1HQU4	Saccharopine dehydrogenase domain-containing protein	45.831	23	7	7	2.02352
21	Q178T5	Malic enzyme	71.823	22	12	11	1.96992
22	A0A1S4FMU8	Poly(U)-specific endoribonuclease	36.003	12	4	4	1.89588
23	A0A6I8U913	Isocitrate dehydrogenase [NADP]	88.141	42	17	12	1.66384
24	A0A6I8TK86	Uncharacterized protein	637.564	34	107	4	1.65368
Ae. aegypti field strain versus laboratory strain that was not exposed to permethrin downregulation
No.	Accession	Description	Sum PEP	Coverage (%)	Matched Peptides	Unique Peptides	FC
1	Q16IA8	Electron transfer flavoprotein subunit alpha	36.893	22	5	5	7.40318
2	Q17DM4	AAEL004088-PC	110.184	52	13	1	6.71524
3	Q1HRM3	40S ribosomal protein S12	24.025	38	4	4	5.71545
4	Q17AF2	AAEL005319-PA	7.203	1	2	2	5.61196
5	Q16P07	AAEL011798-PA	19.55	14	2	1	5.53281
6	Q17FB5	AAEL003459-PA	35.229	57	4	3	5.52461
7	Q16U40	AAEL010017-PA	19.749	32	3	3	5.50839
8	Q0IEE4	ATP synthase subunit O, mitochondrial	46.027	32	6	6	4.93102
9	Q16XP0	AAEL008789-PA	9.604	12	2	2	4.57628
10	Q17Q32	Enolase-phosphatase E1	21.938	5	5	5	4.44631
11	Q5UG08	Peroxiredoxin-5	59.875	56	7	7	4.38272
12	Q16X08	AAEL009029-PA	28.909	14	6	4	4.14693
13	A0A1S4EV34	CN hydrolase domain-containing protein	45.645	25	5	1	4.11899
14	Q16RS3	AAEL010850-PD	61.814	32	9	5	4.08837
15	Q1HRI6	60S ribosomal protein L12	33.823	41	5	5	4.07906
16	Q16Z50	Calponin	7.489	12	2	2	4.05879
17	Q17CP6	AAEL004465-PA	7.317	5	1	1	3.99779
18	Q16ZI5	Malate dehydrogenase	147.775	49	15	15	3.90933
19	Q0IF05	AAEL007414-PA	2.147	8	1	1	3.89841
20	Q16M80	Glucosidase 2 subunit beta	20.363	10	4	4	3.88981
21	Q16QZ7	14-3-3 protein sigma, gamma, zeta, beta/alpha	61.309	37	10	8	3.77626
22	A0A6I8TC82	N-myc downstream regulated	11.31	7	2	2	3.52278
23	Q16N34	Aminopeptidase	3.951	2	1	1	3.45592
24	Q16WP2	Post-proline cleaving enzyme	3.686	3	1	1	3.37542
25	Q16TN9	AAEL010180-PA	32.057	30	7	7	3.35564
26	P50635	Apyrase	110.144	34	16	1	3.28286
27	Q17I94	AAEL002417-PC	188.428	42	21	6	3.25638
28	Q1HRR8	40S ribosomal protein S19	15.769	24	3	3	3.2533
29	Q16JE9	Profilin	21.988	40	4	4	3.16577
30	Q8T9U7	Putative serpin	30.814	19	7	7	2.95584
31	A0A6I8U652	Uncharacterized protein	17.094	6	3	3	2.9072
32	Q8WQL0	Phosphoglycerate kinase	113.791	50	15	15	2.89968
33	Q16S56	AAEL010697-PA	88.624	37	11	11	2.89268
34	A0A6I8TS46	Spectrin	39.205	3	6	6	2.88551
35	Q173N8	AAEL007042-PC	9.402	3	2	2	2.86511
36	A0A1S4FQ37	Uncharacterized protein	68.14	42	9	9	2.84613
37	Q0IFL0	AAEL004699-PB	9.704	3	2	2	2.83876
38	Q16Z61	AAEL008305-PA	1.933	17	1	1	2.79965
39	Q1HR99	60S acidic ribosomal protein P0	20.298	14	3	3	2.77639
40	A0A6I8TFR1	TrkB protein, putative	7.442	1	1	1	2.73286
41	Q17H74	AAEL002761-PH	92.65	34	10	2	2.70702
42	Q17AV0	AAEL005179-PA	20.959	25	3	3	2.68825
43	Q17AF0	AAEL005338-PA	7.759	1	2	2	2.66035
44	Q16SI8	AAEL010592-PA	8.32	4	1	1	2.65802
45	A0A1S4F550	Uncharacterized protein	55.223	28	8	8	2.65254
46	Q16P83	Succinate--CoA ligase [ADP-forming] subunit beta, mitochondrial	90.217	27	12	12	2.64427
47	Q16W59	AAEL009324-PA	15.634	28	4	4	2.61354
48	Q17PH0	AAEL000328-PA	8.854	3	1	1	2.60266
49	Q16IK5	AAEL013629-PA	2.387	3	1	1	2.58425
50	Q179C9	Complex I-B16.6	12.662	23	3	3	2.53101
51	Q1HR29	AAEL004873-PA	23.54	25	5	5	2.52928
52	A0A1S4F1X8	ATP synthase delta chain, mitochondrial	98.105	51	6	6	2.52249
53	Q1HQZ3	Reticulon-like protein	7.663	6	1	1	2.51338
54	Q173D4	V-type proton ATPase subunit G	1.797	8	1	1	2.51165
55	Q16TS7	Enoyl-CoA hydratase	55.178	15	11	11	2.40721
56	Q17EL3	Aconitate hydratase, mitochondrial	335.645	48	34	22	2.39162
57	Q16VZ4	AAEL009414-PA	69.694	32	11	11	2.37867
58	D2WKE0	AAEL017320-PA	34.146	23	4	4	2.27705
59	Q17F11	AAEL003601-PA	18.975	11	3	3	2.26692
60	Q17MK2	NADH dehydrogenase [ubiquinone] 1 beta subcomplex subunit 8, mitochondrial	22.522	23	4	4	2.23808
61	Q16KF9	AAEL008697-PA	25.595	20	2	2	2.23111
62	A0A1S4FXH1	Aminopeptidase	5.306	2	2	2	2.21792
63	Q1HR56	Elongation factor 1-gamma	11.385	9	4	4	2.20332
64	Q1HRP6	Peptidyl-prolyl cis-trans isomerase	32.903	32	4	4	2.20111
65	A0A6I8TEV8	Synapse-associated protein	22.076	16	5	5	2.18609
66	Q16Z38	Ubiquinone biosynthesis O-methyltransferase, mitochondrial	4.029	4	1	1	2.16489
67	A0A6I8TDF2	NADH dehydrogenase [ubiquinone] iron-sulfur protein 3, mitochondrial	56.692	40	8	8	2.16414
68	Q16RA3	AAEL011022-PA	13.72	16	3	3	2.10197
69	Q0IEC8	AAEL010814-PA	42.02	24	8	8	2.07586
70	Q17A27	Multifunctional fusion protein	123.09	36	16	16	2.06397
71	A0A6R5I4H7	Muscle lim protein	39.948	22	8	5	2.05476
72	Q16RY7	AAEL010765-PA	16.054	11	3	3	2.0226
73	Q16PM9	AAEL011584-PA	214.795	48	23	23	2.02053
74	A0A1S4F6U1	Gamma-cystathionase	70.588	32	10	10	1.98886
75	Q16RY8	AAEL010783-PA	41.106	27	6	6	1.98813
76	Q17EW5	AAEL003686-PA	17.708	7	3	3	1.95523
77	A0A6I8TL57	Glutathione transferase	118.6	55	9	4	1.95304
78	Q16W90	Carboxypeptidase	35.196	15	7	1	1.93913
79	A0A6I8T6M3	Titin	110.849	3	19	16	1.92736
80	Q17DN2	AAEL004086-PB	15.179	13	4	2	1.90256
81	Q17KL8	AAEL001649-PA	40.296	19	7	7	1.89842
82	Q16LR5	NADH-ubiquinone oxidoreductase 75 kDa subunit, mitochondrial	148.906	30	18	18	1.89149
83	Q16KI0	Glucose-6-phosphate isomerase	117.304	31	16	16	1.82733
84	Q16XG8	Cytochrome c oxidase subunit	13.117	40	3	3	1.7884
85	Q17L30	AAEL001490-PA	10.466	19	2	2	1.78547
86	Q1HQZ5	Heat shock cognate 70	72.744	21	11	2	1.77677
87	Q16HG0	AAEL014039-PA	7.472	26	2	2	1.77573
88	A0A6I8TDZ9	Stretchin-mlck	96.944	11	12	2	1.76666
89	A0A6I8TBV7	Ubiquinol-cytochrome c reductase complex core protein	151.98	46	16	4	1.74149
