# Supplementary material for: Quantitative proteomics analysis of permethrin and temephos-resistant Ae. aegypti revealed diverse differentially expressed proteins associated with insecticide resistance from Penang Island, Malaysia
Source: PLoS Negl Trop Dis. 2023 Sep 18;17(9):e0011604. doi: 10.1371/journal.pntd.0011604 (PMC10538732; doi:10.1371/journal.pntd.0011604)
Supplement: S6 Table — (XLSX) [file pntd.0011604.s006.xlsx]

## Sheet: Sheet1
Supplemetary 5
Ae. aegypti field strain larvae temephos resistant strain versus laboratory strains exposed to temephos upregulation
No	Accession	Description	Sum PEP	Coverage (%)	Matched Peptides	Unique Peptides	FC
1	Q16JT5	Ribosomal protein	3.732	10	2	2	5.27898
2	Q16ZH3	60S ribosomal protein L6	10.125	10	3	3	5.01748
3	Q0IFL5	Argininosuccinate synthase	6.373	6	3	3	3.57005
4	Q1HRN4	60S ribosomal protein L21	9.58	16	3	3	3.0536
5	Q1HRP1	60S ribosomal protein L14	13.752	16	3	3	2.96682
6	A0A6I8TV54	H15 domain-containing protein	66.857	30	5	5	2.92458
7	Q16NN3	AAEL011923-PA	1.721	1	1	1	2.35427
8	Q17IE1	AAEL002372-PA	5.453	15	2	2	2.31279
9	J9HFM9	AAEL017516-PB Structural constituent of ribosome	70.679	27	11	4	2.30727
10	Q16QN5	AAEL011230-PA	20.992	18	4	4	2.20141
11	Q16FB1	60S ribosomal protein L27	11.637	21	3	3	2.03981
12	A0A182GLK4	Uncharacterized protein	1.959	8	1	1	6.08101
13	A0A023EIH3	Putative 60s ribosomal protein l11	9.979	12	2	2	3.79838
Ae. aegypti field strain larvae temephos resistant strain versus laboratory strains exposed to temephos downregulation
No.	Accession	Description	Sum PEP	Coverage (%)	Matched Peptides	Unique Peptides	FC
1	Q16HL3	Hexamerin 2 beta	82.493	21	13	1	7.2459
2	Q17D30	Eukaryotic translation initiation factor 3 subunit M	6.026	5	2	2	6.51052
3	Q17H31	AAEL002776-PA	46.32	26	9	1	5.75277
4	A0A6I8T2V8	Peroxisome assembly factor-2 (peroxisomal-type ATPase 1)	7.542	2	2	2	5.22712
5	Q1EGF0	Lysosomal cathepsin B	7.044	6	2	2	5.16691
6	Q16R03	L-iditol 2-dehydrogenase	2.949	3	1	1	4.76525
7	A0A1S4FX57	5-aminoimidazole-4-carboxamide ribonucleotide formyltransferase	7.566	4	2	2	4.70259
8	Q179I6	Trypsin	34.105	28	4	2	4.5868
9	A0A6I8U3F8	Uncharacterized protein	18.344	7	4	4	4.52025
10	A0A6I8TT30	Uncharacterized protein	4.836	0	1	1	4.51655
11	A0A6I8U1F4	Uncharacterized protein	30.009	8	6	2	4.50526
12	Q17EV9	AAEL003671-PA	36.601	9	9	1	4.35896
13	A0A1S4F2Y4	Tubulin beta chain	75.018	24	9	2	4.34281
14	Q16ZF0	Serine-type enodpeptidase	23.385	11	3	1	4.33295
15	Q16ZF6	Serine protease	19.239	8	2	1	4.05628
16	A0A1S4F6S3	Acyl-coa dehydrogenase	5.645	5	2	2	4.02349
17	Q6Q9G8	Elongation factor 1 beta	22.234	23	5	4	3.72258
18	Q175J7	Acetyl-coa acetyltransferase	30.843	20	8	8	3.67357
19	J9HII6	AAEL017177-PA	7.397	3	2	2	3.62013
20	Q0IEH7	Phosphotriesterase-related protein	6.113	5	1	1	3.60725
21	Q16WM4	AAEL009178-PA	3.31	3	1	1	3.50588
22	Q178C4	G-rich sequence factor-1, putative	15.852	7	3	3	3.4477
23	Q17EW5	Serine Protease Inhibitor	14.058	7	3	3	3.32951
24	Q1HR99	60S acidic ribosomal protein P0	64.045	34	8	8	3.29458
25	A0A1S4FMU8	Poly(U)-specific endoribonuclease	5.607	5	2	2	3.2055
26	A0A6I8T7R7	Laminin gamma 1 chain	4.12	1	1	1	3.1996
27	Q16TS5	Isocitrate dehydrogenase [NAD] subunit, mitochondrial	4.756	5	2	2	3.16902
28	Q16F64	AAEL014886-PA	6.169	5	2	1	3.15535
29	Q171G0	CCT-beta	15.366	9	4	4	3.11508
30	Q1HQU9	Protein disulfide-isomerase	49.294	27	9	9	3.06402
31	Q16Q99	Carnitine o-acetyltransferase	11.508	6	4	4	3.04617
32	Q17FY0	Guanine deaminase	6.196	3	1	1	2.89925
33	A0A6I8TTS0	Uncharacterized protein	30.292	2	11	11	2.88608
34	A0A6I8TS46	Spectrin	30.419	3	8	8	2.88542
35	Q17DA3	Dihydrolipoyllysine-residue acetyltransferase	27.046	17	7	7	2.83297
36	Q1HQX9	Mitochondrial phosphate carrier protein	2.573	3	1	1	2.79386
37	A0A6I8TDS3	Uncharacterized protein	6.311	5	2	2	2.73141
38	Q16TD5	Aminomethyltransferase	9.788	6	2	2	2.73047
39	Q179R9	Prolylcarboxypeptidase	8.895	4	2	2	2.70691
40	Q176H4	Trypsin, putative	9.469	11	3	3	2.67853
41	Q16VL8	Leucine-rich immune protein (Long)	3.995	2	2	2	2.67429
42	Q16PI3	Transferrin	11.284	4	3	3	2.64296
43	Q17FG6	Low quality protein: lamin dm0	23.942	13	8	8	2.61205
44	Q16Z72	Thioredoxin-like protein 1	3.399	4	1	1	2.59265
45	Q17MY0	AAEL000859-PA	31.575	14	7	7	2.51149
46	A0A6I8T510	Uncharacterized protein	6.382	4	2	2	2.48831
47	Q16RY7	Lysosome-associated membrane glycoprotein 1	3.311	3	1	1	2.48767
48	A0A1S4G1F0	Molybdopterin cofactor sulfurase (mosc)	7.298	7	2	2	2.47883
49	A0A1S4F3D0	Leucyl aminopeptidase, putative	10.478	6	3	3	2.47073
50	Q16J86	Catalase	57.996	23	11	6	2.46328
51	Q17I04	Thioredoxin domain-containing protein 5 homolog	11.614	8	3	3	2.45995
52	A0A1S4FCR3	GD_N domain-containing protein	3.568	4	1	1	2.45925
53	Q17Q52	AAEL000143-PA	3.885	4	1	1	2.39123
54	Q1PA56	Cathepsin	19.802	16	4	4	2.34344
55	A0A6I8TGV5	DUF753 domain-containing protein	19.797	25	4	4	2.33692
56	A0A1S4F859	Beta-galactosidase	5.388	2	1	1	2.33342
57	Q1HRL7	AAEL005772-PA	20.412	20	2	2	2.33208
58	A0A6I8TNI2	Serine Protease Inhibitor (serpin) likely cleavage at I/S. Transcript A	7.422	5	3	3	2.3176
59	Q178W1	Alpha-mannosidase	1.853	1	1	1	2.31022
60	Q176H2	Trypsin-beta, putative	15.547	12	3	3	2.29322
61	Q17A27	Multifunctional fusion protein	19.59	11	6	6	2.2866
62	A0A6I8TSL0	Uncharacterized protein	15.541	2	4	4	2.28159
63	Q17LY0	Alanine--tRNA ligase	19.997	5	4	4	2.27066
64	Q17KV3	Glutamate carboxypeptidase	20.902	12	5	5	2.24883
65	Q17H89	Dihydrolipoyllysine-residue succinyltransferase component of 2-oxoglutarate dehydrogenase complex, mitochondrial	19.488	9	4	4	2.24411
66	A0A6I8T7G1	Heterogeneous nuclear ribonucleoprotein r	20.335	13	8	8	2.23435
67	Q16X08	Aldehyde dehydrogenase, mitochondrial	49.33	24	12	10	2.21539
68	A0A6I8TBV7	Ubiquinol-cytochrome c reductase complex core protein	61.689	23	9	1	2.20047
69	Q1HR29	Gamma-interferon inducible lysosomal thiol reductase-like protein	14.85	19	5	5	2.18473
70	A0A6I8U5Y0	Uncharacterized protein	7.764	1	2	2	2.14347
71	Q16JE7	RNA helicase	28.264	14	6	6	2.14264
72	Q176G7	Oviductin	1.532	2	1	1	2.13525
73	A0A1S4G7V0	C-Type lectin (CTL)	22.578	13	4	4	2.12833
74	Q1HQZ5	Heat shock cognate 70	154.425	42	23	8	2.11803
75	Q16HU0	3-hydroxyisobutyrate dehydrogenase	50.06	33	8	8	2.10988
76	Q16FJ9	Lysine ketoglutarate reductase	4.766	2	2	2	2.0854
77	Q178U9	Fructose-bisphosphate aldolase	156.769	64	22	2	2.08272
78	Q17BL7	Carbonic anhydrase	9.16	11	3	3	2.05547
79	A0A6R8H194	Eukaryotic translation initiation factor 3 subunit D	8.684	6	4	4	2.05522
80	Q17P80	Isocitrate dehydrogenase [NAD] subunit, mitochondrial	17.572	12	4	4	2.05269
81	Q17HP8	Serine protease	11.376	8	4	3	2.0451
82	Q17AI3	Aminoacyl-tRNA synthetase auxiliary protein, 43kD, putative	17.184	14	4	4	2.00469
83	Q17LM3	AAEL001294-PA	1.991	3	1	1	1.99522
84	A0A023EN33	Putative secreted protein	2.462	5	1	1	3.9658
85	A0A023EU43	Putative 3-methylcrotonyl-coa carboxylase non-biotin	6.775	2	1	1	3.80694
86	A0A182GW41	Uncharacterized protein	2.113	5	1	1	3.31394
87	A0A023ETR6	Putative rna-binding protein hnrnp-m	11.88	6	3	3	3.29508
88	A0A182GWZ0	AIR carboxylase	8.911	7	3	3	3.21288
89	A0A023EPA8	26S proteasome regulatory subunit RPN11	3.077	4	1	1	3.16097
90	A0A023ETW5	CCT-alpha	5.131	3	2	2	3.12353
91	A0A023EIY0	Putative chloride channel	3.351	6	1	1	2.59214
92	A0A182HF18	Peptidase S1 domain-containing protein	7.204	4	1	1	2.55956
93	A0A182GBL3	Uncharacterized protein	14.338	6	3	3	2.54492
94	A0A182GRF8	Uncharacterized protein	17.058	9	2	2	2.51326
95	A0A023EMK7	Signal sequence receptor subunit alpha	3.781	3	1	1	2.50529
96	A0A182GQ19	Uncharacterized protein	12.09	6	2	2	2.50312
97	A0A182GJV0	Uncharacterized protein	4.806	6	2	1	2.36126
98	A0A182GA92	WD_REPEATS_REGION domain-containing protein	12.931	8	5	5	2.32856
99	A0A023EWR1	Putative 2-oxoglutarate dehydrogenase e1 subunit	25.681	6	6	1	2.29463
100	A0A023EN60	Putative smoothelin like protein	2.361	4	1	1	2.23743
101	A0A023EJ22	Putative transcriptional regulator dj-1	5.713	10	2	2	2.2184
102	A0A023ENF3	Proteasome subunit beta	8.574	8	2	2	2.17672
103	A0A182GAA5	Vesicle-fusing ATPase	30.411	8	9	8	2.16299
104	A0A182G942	Proteasome subunit alpha type	16.828	22	5	5	2.15054
105	A0A182HES6	Peptidase S1 domain-containing protein	17.066	13	3	2	2.1472
Ae. aegypti field strain larvae versus laboratory strains not exposed to temephos (q-value <0.05) up-regulated
No.	Accession	Description	SUM PEP	Sequence coverage [%]	Matched peptides	Unique Peptides	FC
1	Q16HL2	AAEL013981-PA	103.1	24	14	2	7.73
2	Q179P9	Succinate--CoA ligase [GDP-forming] subunit beta, mitochondrial	7.7	5	2	2	5.71
3	A0A182GLK4	Uncharacterised protein	2	8	1	1	4.75
4	Q178U9	Fructose-bisphosphate aldolase	156.8	64	22	2	3.9
5	Q16JT5	Ribosomal protein	3.7	10	2	2	2.5
6	A0A182GG55	DM5 domain-containing protein	9.1	4	2	1	2.43
7	A0A6I8TV54	H15 domain-containing protein	66.9	30	5	5	2
Ae. aegypti larvae field strain versus laboratory strains not exposed to temephos downregulated
No.	Accession	Description	Sum PEP	Coverage (%)	Matched Peptides	Unique Peptides	FC
1	Q17H31	AAEL002776-PA	46.3	26	9	1	5.24
2	Q8I901	Phe-4-monooxygenase	3.2	2	1	1	4.71
3	A0A6I8U1F4	Uncharacterized protein	30	8	6	2	4.7
4	Q16ZF0	AAEL008206-PA	23.4	11	3	1	4.28
5	A0A6I8T2V8	Peroxisome assembly factor-2 (peroxisomal-type ATPase 1)	7.5	2	2	2	3.94
6	Q16HL3	AAEL013983-PA	82.5	21	13	1	3.91
7	A0A1S4FX57	5-aminoimidazole-4-carboxamide ribonucleotide formyltransferase	7.6	4	2	2	3.82
8	A0A023ETW5	CCT-alpha	5.1	3	2	2	3.75
9	Q17EV9	AAEL003671-PA	36.6	9	9	1	3.54
10	J9HII6	AAEL017177-PA	7.4	3	2	2	3.53
11	A0A023EPA8	26S proteasome regulatory subunit RPN11	3.1	4	1	1	3.45
12	A0A6I8TT30	Uncharacterized protein	4.8	0	1	1	3.41
13	A0A023EU43	Putative 3-methylcrotonyl-coa carboxylase non-biotin	6.8	2	1	1	3.32
14	Q178W1	Alpha-mannosidase	1.9	1	1	1	3.29
15	Q16Y05	AAEL008698-PA	2	2	1	1	3.24
16	Q16R03	AAEL011112-PA	2.9	3	1	1	3.19
17	A0A1S4F859	Beta-galactosidase	5.4	2	1	1	3.18
18	Q16TS5	Isocitrate dehydrogenase [NAD] subunit, mitochondrial	4.8	5	2	2	3.14
19	Q175J7	AAEL006634-PA	30.8	20	8	8	3.08
20	Q16Z72	AAEL008291-PA	3.4	4	1	1	3.04
21	A0A182GQ19	Uncharacterized protein	12.1	6	2	2	2.99
22	A0A1S4FMU8	Poly(U)-specific endoribonuclease	5.6	5	2	2	2.99
23	A0A1S4FIM9	Aminopeptidase	8.1	2	2	2	2.94
24	Q16UB9	AAEL009953-PA	1.7	7	1	1	2.93
25	Q16F64	AAEL014886-PA	6.2	5	2	1	2.88
26	A0A1S4FCR3	GD_N domain-containing protein	3.6	4	1	1	2.8
27	Q17HM6	AAEL002610-PA	13	9	5	5	2.78
28	A0A1S4G257	CYP9J26	11.1	8	4	1	2.77
29	Q16TD5	Aminomethyltransferase	9.8	6	2	2	2.75
30	Q16YK5	Elongation factor Tu	6	4	2	2	2.68
31	Q17FC9	AAEL003419-PA	1.7	1	1	1	2.66
32	A0A1S4F6S3	Acyl-coa dehydrogenase	5.6	5	2	2	2.63
33	A0A182GA92	WD_REPEATS_REGION domain-containing protein	12.9	8	5	5	2.63
34	Q17AI3	AAEL005307-PA	17.2	14	4	4	2.61
35	Q176H4	AAEL006384-PA	9.5	11	3	3	2.61
36	A0A1S4F2Y4	Tubulin beta chain	75	24	9	2	2.56
37	Q1HR99	60S acidic ribosomal protein P0	64	34	8	8	2.54
38	Q17D51	Pyruvate dehydrogenase E1 component subunit beta	17.8	14	4	4	2.53
39	Q176H2	AAEL006368-PA	15.5	12	3	3	2.48
40	Q1HQU9	AAEL010065-PA	49.3	27	9	9	2.48
41	A0A1S4FKC0	Prolylcarboxypeptidase, putative	6	2	1	1	2.47
42	Q17FG6	AAEL003415-PA	23.9	13	8	8	2.46
43	Q16TN4	AAEL010159-PA	2.2	1	1	1	2.45
44	A0A1S4FUM4	Uncharacterized protein	1.8	3	1	1	2.45
45	Q17D30	Eukaryotic translation initiation factor 3 subunit M	6	5	2	2	2.44
46	Q173N6	Proteasome subunit beta	15.8	15	3	3	2.43
47	Q1EGF0	AAEL009637-PA	7	6	2	2	2.42
48	Q17LM3	AAEL001294-PA	2	3	1	1	2.41
49	A0A182GBT6	Uncharacterized protein	3.2	9	1	1	2.41
50	Q17EW5	AAEL003686-PA	14.1	7	3	3	2.4
51	Q16VL8	AAEL009520-PA	4	2	2	2	2.39
52	A0A182GWZ0	AIR carboxylase	8.9	7	3	3	2.38
53	M9T0L1	Aldehyde dehydrogenase	6.4	4	2	2	2.37
54	A0A182GW41	Uncharacterized protein	2.1	5	1	1	2.35
55	Q171G0	CCT-beta OS=Aedes aegypti	15.4	9	4	4	2.35
56	A0A6I8U948	Uncharacterized protein	58.4	57	11	3	2.34
57	A0A182GAM0	Uncharacterized protein	3.6	15	1	1	2.33
58	Q16ZF6	AAEL008207-PA	19.2	8	2	1	2.33
59	A0A182GAA5	Vesicle-fusing ATPase	30.4	8	9	8	2.33
60	A0A1S4FA62	Uncharacterized protein	1.8	2	1	1	2.32
61	Q17HP8	AAEL002595-PA	11.4	8	4	3	2.31
62	Q0IEC8	AAEL010814-PA	8.3	7	3	3	2.3
63	Q8WSF6	2-Cys thioredoxin peroxidase	25.6	34	7	7	2.28
64	Q16JS6	Coatomer subunit delta	4.5	2	1	1	2.28
65	Q16PF9	Importin subunit alpha	3.5	3	1	1	2.25
66	A0A023ETR6	Putative rna-binding protein hnrnp-m	11.9	6	3	3	2.24
67	A0A182GBL3	Uncharacterized protein	14.3	6	3	3	2.22
68	Q17FY0	Guanine deaminase	6.2	3	1	1	2.22
69	A0A1S4EZ75	Glycerol-3-phosphate dehydrogenase [NAD(+)]	10.1	8	3	3	2.21
70	Q16Q99	AAEL011355-PA	11.5	6	4	4	2.21
71	Q16WM4	AAEL009178-PA	3.3	3	1	1	2.21
72	A0A023EUG2	Protein disulfide isomerase prolyl 4-hydroxylase beta subunit (Fragment)	3.4	2	1	1	2.19
73	A0A182HF18	Peptidase S1 domain-containing protein	7.2	4	1	1	2.18
74	Q16PI3	AAEL011641-PA	11.3	4	3	3	2.17
75	Q16G35	AAEL014541-PA	2.5	2	1	1	2.16
76	A0A6I8TS46	Spectrin	30.4	3	8	8	2.15
77	A0A0P6J5D2	Putative mucin-2	2.5	0	1	1	2.14
78	A0A6I8TBV7	Ubiquinol-cytochrome c reductase complex core protein	61.7	23	9	1	2.13
79	Q17I04	AAEL002501-PA	11.6	8	3	3	2.13
80	A0A6I8T7R7	Laminin gamma 1 chain	4.1	1	1	1	2.11
81	A0A0P6JSU0	FK506-binding protein	16	11	4	4	2.1
82	Q17A27	Multifunctional fusion protein	19.6	11	6	6	2.03
83	A0A6I8U916	Uncharacterized protein	5.2	1	2	2	2.02
84	Q17LY0	Alanine--tRNA ligase	20	5	4	4	2.01
