# Supplementary material for: Quantitative proteomics analysis of permethrin and temephos-resistant Ae. aegypti revealed diverse differentially expressed proteins associated with insecticide resistance from Penang Island, Malaysia
Source: PLoS Negl Trop Dis. 2023 Sep 18;17(9):e0011604. doi: 10.1371/journal.pntd.0011604 (PMC10538732; doi:10.1371/journal.pntd.0011604)
Supplement: S9 Table — (XLSX) [file pntd.0011604.s009.xlsx]

## Sheet: Sheet1
Enriched KEGG pathways in Permethrin resistant DEPS
No.	#term ID	term description	observed gene count	background gene count	strength	false discovery rate	matching proteins in your network (IDs)	matching proteins in your network (labels)
1	aag01100	Metabolic pathways	102	716	0.9	1.63e-57	7159.AAEL000372-PA,7159.AAEL000424-PA,7159.AAEL000647-PA,7159.AAEL000703-PA,7159.AAEL000746-PA,7159.AAEL000986-PB,7159.AAEL001091-PA,7159.AAEL001210-PA,7159.AAEL001588-PA,7159.AAEL001668-PA,7159.AAEL001887-PB,7159.AAEL002165-PA,7159.AAEL002304-PA,7159.AAEL002309-PA,7159.AAEL002399-PA,7159.AAEL002542-PA,7159.AAEL002764-PA,7159.AAEL002813-PA,7159.AAEL002825-PA,7159.AAEL002881-PA,7159.AAEL003161-PA,…	AAEL000372,AAEL000424,AAEL000647,AAEL000703,AAEL000746,AAEL000986,AAEL001091,AAEL001210,AAEL001588,AAEL001668,AAEL001887,AAEL002165,AAEL002304,TPX4,mAAT,AAEL002542,AAEL002764,AAEL002813,AAEL002825,AAEL002881,AAEL003161,AAEL003213,AAEL003234,AAEL003666,AAEL003675,AAEL003993,AAEL003995,AAEL004086,AAEL004088,AAEL004102,AAEL004294,AAEL004338,AAEL004423,AAEL004434,AAEL004435,AAEL004457,AAEL004685,AAEL…
2	aag00190	Oxidative phosphorylation	35	99	1.29	1.23e-29	7159.AAEL000986-PB,7159.AAEL001210-PA,7159.AAEL002813-PA,7159.AAEL002825-PA,7159.AAEL002881-PA,7159.AAEL003234-PA,7159.AAEL003675-PA,7159.AAEL004423-PA,7159.AAEL005269-PC,7159.AAEL005508-PA,7159.AAEL005610-PA,7159.AAEL005946-PA,7159.AAEL006509-PA,7159.AAEL007054-PA,7159.AAEL007184-PA,7159.AAEL007868-PA,7159.AAEL008787-PA,7159.AAEL008848-PA,7159.AAEL008887-PA,7159.AAEL009066-PA,7159.AAEL009257-PA,…	AAEL000986,AAEL001210,AAEL002813,AAEL002825,AAEL002881,AAEL003234,AAEL003675,AAEL004423,AAEL005269,AAEL005508,AAEL005610,AAEL005946,AAEL006509,AAEL007054,AAEL007184,AAEL007868,VhaA,AAEL008848,AAEL008887,AAEL009066,AAEL009257,AAEL009414,AAEL010230,AAEL010608,AAEL010823,AAEL011381,AAEL011871,AAEL012175,AAEL012552,AAEL012950,AAEL008697,AAEL013009,AAEL013876,AAEL014889,SGP2D7
3	aag01200	Carbon metabolism	30	78	1.33	2.4e-26	7159.AAEL000746-PA,7159.AAEL001091-PA,7159.AAEL001668-PA,7159.AAEL002399-PA,7159.AAEL002542-PA,7159.AAEL002764-PA,7159.AAEL003993-PA,7159.AAEL004294-PA,7159.AAEL004338-PA,7159.AAEL004434-PA,7159.AAEL004988-PA,7159.AAEL005336-PA,7159.AAEL005766-PB,7159.AAEL005790-PA,7159.AAEL006895-PA,7159.AAEL006928-PA,7159.AAEL008166-PA,7159.AAEL009872-PA,7159.AAEL010143-PA,7159.AAEL010146-PB,7159.AAEL010276-PA,…	AAEL000746,AAEL001091,AAEL001668,mAAT,AAEL002542,AAEL002764,AAEL003993,AAEL004294,AAEL004338,AAEL004434,PGK,AAEL005336,AAEL005766,AAEL005790,AAEL006895,AAEL006928,AAEL008166,AAEL009872,AAEL010143,AAEL010146,AAEL010276,AAEL010608,AAEL010814,AAEL011627,AAEL011746,AAEL012578,AAEL012994,CAT1B,AAEL013613,AAEL016984-PA
4	aag01230	Biosynthesis of amino acids	16	48	1.27	3.06e-13	7159.AAEL000746-PA,7159.AAEL001668-PA,7159.AAEL001887-PB,7159.AAEL002399-PA,7159.AAEL002542-PA,7159.AAEL004434-PA,7159.AAEL004988-PA,7159.AAEL005336-PA,7159.AAEL005766-PB,7159.AAEL006895-PA,7159.AAEL009872-PA,7159.AAEL010143-PA,7159.AAEL010814-PA,7159.AAEL011627-PA,7159.AAEL012578-PA,7159.AAEL016984-PA	AAEL000746,AAEL001668,AAEL001887,mAAT,AAEL002542,AAEL004434,PGK,AAEL005336,AAEL005766,AAEL006895,AAEL009872,AAEL010143,AAEL010814,AAEL011627,AAEL012578,AAEL016984-PA
5	aag00010	Glycolysis / Gluconeogenesis	14	35	1.34	1.46e-12	7159.AAEL001668-PA,7159.AAEL002542-PA,7159.AAEL004294-PA,7159.AAEL004338-PA,7159.AAEL004988-PA,7159.AAEL005766-PB,7159.AAEL006895-PA,7159.AAEL006928-PA,7159.AAEL009029-PA,7159.AAEL010037-PA,7159.AAEL012994-PA,7159.AAEL013613-PA,7159.AAEL014080-PA,7159.AAEL016984-PA	AAEL001668,AAEL002542,AAEL004294,AAEL004338,PGK,AAEL005766,AAEL006895,AAEL006928,AAEL009029,AAEL010037,AAEL012994,AAEL013613,AAEL014080,AAEL016984-PA
6	aag00020	Citrate cycle (TCA cycle)	11	30	1.31	1.25e-09	7159.AAEL000746-PA,7159.AAEL002764-PA,7159.AAEL004294-PA,7159.AAEL004338-PA,7159.AAEL006928-PA,7159.AAEL008166-PA,7159.AAEL010143-PA,7159.AAEL010608-PA,7159.AAEL010814-PA,7159.AAEL011746-PB,7159.AAEL013613-PA	AAEL000746,AAEL002764,AAEL004294,AAEL004338,AAEL006928,AAEL008166,AAEL010143,AAEL010608,AAEL010814,AAEL011746,AAEL013613
7	aag00620	Pyruvate metabolism	11	30	1.31	1.25e-09	7159.AAEL001091-PA,7159.AAEL001490-PA,7159.AAEL004294-PA,7159.AAEL004338-PA,7159.AAEL005790-PA,7159.AAEL006928-PA,7159.AAEL008166-PA,7159.AAEL009029-PA,7159.AAEL013613-PA,7159.AAEL014080-PA,7159.AAEL014393-PA	AAEL001091,AAEL001490,AAEL004294,AAEL004338,AAEL005790,AAEL006928,AAEL008166,AAEL009029,AAEL013613,AAEL014080,AAEL014393
8	aag00410	beta-Alanine metabolism	8	16	1.44	5.34e-08	7159.AAEL001588-PA,7159.AAEL003993-PA,7159.AAEL009029-PA,7159.AAEL010146-PB,7159.AAEL010284-PA,7159.AAEL011981-PA,7159.AAEL012609-PA,7159.AAEL014080-PA	AAEL001588,AAEL003993,AAEL009029,AAEL010146,AAEL010284,AAEL011981,AAEL012609,AAEL014080
9	aag03010	Ribosome	15	113	0.87	7.75e-08	7159.AAEL002047-PA,7159.AAEL002534-PA,7159.AAEL005027-PA,7159.AAEL007699-PD,7159.AAEL007715-PA,7159.AAEL007771-PB,7159.AAEL008188-PA,7159.AAEL008353-PB,7159.AAEL009747-PA,7159.AAEL009994-PA,7159.AAEL010299-PB,7159.AAEL010756-PB,7159.AAEL010821-PA,7159.AAEL014562-PA,7159.AAEL017516-PB	AAEL002047,AAEL002534,AAEL005027,AAEL007699,AAEL007715,AAEL007771-PB,AAEL008188,AAEL008353,AAEL009747,AAEL009994,AAEL010299,AAEL010756,AAEL010821,AAEL014562,AAEL017516-PB
10	aag00250	Alanine, aspartate and glutamate metabolism	8	25	1.25	7.02e-07	7159.AAEL001887-PB,7159.AAEL002399-PA,7159.AAEL003161-PA,7159.AAEL004685-PA,7159.AAEL005422-PA,7159.AAEL009872-PA,7159.AAEL011981-PA,7159.AAEL012609-PA	AAEL001887,mAAT,AAEL003161,AAEL004685,AAEL005422,AAEL009872,AAEL011981,AAEL012609
11	aag00051	Fructose and mannose metabolism	7	22	1.24	4.35e-06	7159.AAEL002542-PA,7159.AAEL004086-PB,7159.AAEL004088-PA,7159.AAEL004102-PA,7159.AAEL005766-PB,7159.AAEL006895-PA,7159.AAEL011112-PC	AAEL002542,AAEL004086,AAEL004088,AAEL004102,AAEL005766,AAEL006895,AAEL011112
12	aag00280	Valine, leucine and isoleucine degradation	8	34	1.11	4.35e-06	7159.AAEL003993-PA,7159.AAEL006928-PA,7159.AAEL009029-PA,7159.AAEL010146-PB,7159.AAEL010697-PA,7159.AAEL012609-PA,7159.AAEL013904-PA,7159.AAEL014080-PA	AAEL003993,AAEL006928,AAEL009029,AAEL010146,AAEL010697,AAEL012609,AAEL013904,AAEL014080
13	aag00330	Arginine and proline metabolism	7	26	1.17	9.47e-06	7159.AAEL000424-PA,7159.AAEL001588-PA,7159.AAEL002399-PA,7159.AAEL005422-PA,7159.AAEL009029-PA,7159.AAEL009185-PA,7159.AAEL014080-PA	AAEL000424,AAEL001588,mAAT,AAEL005422,AAEL009029,AAEL009185,AAEL014080
14	aag00030	Pentose phosphate pathway	6	18	1.27	1.81e-05	7159.AAEL004434-PA,7159.AAEL005766-PB,7159.AAEL006895-PA,7159.AAEL010037-PA,7159.AAEL011627-PA,7159.AAEL012994-PA	AAEL004434,AAEL005766,AAEL006895,AAEL010037,AAEL011627,AAEL012994
15	aag00380	Tryptophan metabolism	6	19	1.24	2.19e-05	7159.AAEL003993-PA,7159.AAEL004435-PA,7159.AAEL009029-PA,7159.AAEL010146-PB,7159.AAEL013407-PA,7159.AAEL014080-PA	AAEL003993,AAEL004435,AAEL009029,AAEL010146,CAT1B,AAEL014080
16	aag00630	Glyoxylate and dicarboxylate metabolism	6	22	1.18	4.17e-05	7159.AAEL001887-PB,7159.AAEL002165-PA,7159.AAEL006928-PA,7159.AAEL008166-PA,7159.AAEL010276-PA,7159.AAEL013407-PA	AAEL001887,AAEL002165,AAEL006928,AAEL008166,AAEL010276,CAT1B
17	aag03050	Proteasome	7	35	1.04	4.17e-05	7159.AAEL002401-PA,7159.AAEL003871-PA,7159.AAEL006061-PA,7159.AAEL006174-PA,7159.AAEL007049-PA,7159.AAEL008770-PA,7159.AAEL010087-PA	AAEL002401,AAEL003871,AAEL006061,AAEL006174,AAEL007049,AAEL008770,AAEL010087
18	aag00052	Galactose metabolism	6	23	1.16	4.6e-05	7159.AAEL000647-PA,7159.AAEL004086-PB,7159.AAEL004088-PA,7159.AAEL004102-PA,7159.AAEL006895-PA,7159.AAEL010037-PA	AAEL000647,AAEL004086,AAEL004088,AAEL004102,AAEL006895,AAEL010037
19	aag01210	2-Oxocarboxylic acid metabolism	5	13	1.33	5.25e-05	7159.AAEL000746-PA,7159.AAEL002399-PA,7159.AAEL009872-PA,7159.AAEL010143-PA,7159.AAEL010814-PA	AAEL000746,mAAT,AAEL009872,AAEL010143,AAEL010814
20	aag00650	Butanoate metabolism	5	14	1.3	6.67e-05	7159.AAEL003993-PA,7159.AAEL004685-PA,7159.AAEL010146-PB,7159.AAEL011981-PA,7159.AAEL012609-PA	AAEL003993,AAEL004685,AAEL010146,AAEL011981,AAEL012609
21	aag00071	Fatty acid degradation	6	30	1.04	0.00015	7159.AAEL003993-PA,7159.AAEL008574-PA,7159.AAEL009029-PA,7159.AAEL010146-PB,7159.AAEL010697-PA,7159.AAEL014080-PA	AAEL003993,AAEL008574,AAEL009029,AAEL010146,AAEL010697,AAEL014080
22	aag00640	Propanoate metabolism	5	18	1.19	0.00017	7159.AAEL003993-PA,7159.AAEL006928-PA,7159.AAEL010146-PB,7159.AAEL011746-PB,7159.AAEL012609-PA	AAEL003993,AAEL006928,AAEL010146,AAEL011746,AAEL012609
23	aag00062	Fatty acid elongation	4	14	1.2	0.00088	7159.AAEL003993-PA,7159.AAEL003995-PA,7159.AAEL010146-PB,7159.AAEL010697-PA	AAEL003993,AAEL003995,AAEL010146,AAEL010697
24	aag00561	Glycerolipid metabolism	5	29	0.98	0.0011	7159.AAEL004086-PB,7159.AAEL004088-PA,7159.AAEL004102-PA,7159.AAEL009029-PA,7159.AAEL014080-PA	AAEL004086,AAEL004088,AAEL004102,AAEL009029,AAEL014080
25	aag04142	Lysosome	7	70	0.74	0.0014	7159.AAEL002833-PA,7159.AAEL003046-PA,7159.AAEL004120-PA,7159.AAEL006169-PA,7159.AAEL009637-PA,7159.AAEL010765-PA,7159.AAEL012064-PA	AAEL002833,AAEL003046,AAEL004120,AAEL006169,CAT-B3,AAEL010765,AAEL012064
26	aag00310	Lysine degradation	5	32	0.94	0.0015	7159.AAEL002764-PA,7159.AAEL003993-PA,7159.AAEL009029-PA,7159.AAEL010146-PB,7159.AAEL014080-PA	AAEL002764,AAEL003993,AAEL009029,AAEL010146,AAEL014080
27	aag00340	Histidine metabolism	3	8	1.32	0.0024	7159.AAEL001588-PA,7159.AAEL009029-PA,7159.AAEL014080-PA	AAEL001588,AAEL009029,AAEL014080
28	aag00500	Starch and sucrose metabolism	4	20	1.04	0.0024	7159.AAEL000647-PA,7159.AAEL000703-PA,7159.AAEL010037-PA,7159.AAEL012994-PA	AAEL000647,AAEL000703,AAEL010037,AAEL012994
29	aag01212	Fatty acid metabolism	5	40	0.84	0.0033	7159.AAEL003993-PA,7159.AAEL003995-PA,7159.AAEL008574-PA,7159.AAEL010146-PB,7159.AAEL010697-PA	AAEL003993,AAEL003995,AAEL008574,AAEL010146,AAEL010697
30	aag00040	Pentose and glucuronate interconversions	4	25	0.95	0.0045	7159.AAEL004086-PB,7159.AAEL004088-PA,7159.AAEL004102-PA,7159.AAEL011112-PC	AAEL004086,AAEL004088,AAEL004102,AAEL011112
31	aag00790	Folate biosynthesis	4	25	0.95	0.0045	7159.AAEL004086-PB,7159.AAEL004088-PA,7159.AAEL004102-PA,7159.AAEL006836-PA	AAEL004086,AAEL004088,AAEL004102,AAEL006836
32	aag00260	Glycine, serine and threonine metabolism	4	27	0.91	0.0054	7159.AAEL005336-PA,7159.AAEL006928-PA,7159.AAEL010276-PA,7159.AAEL012578-PA	AAEL005336,AAEL006928,AAEL010276,AAEL012578
33	aag00220	Arginine biosynthesis	3	13	1.11	0.0065	7159.AAEL001887-PB,7159.AAEL002399-PA,7159.AAEL009872-PA	AAEL001887,mAAT,AAEL009872
34	aag00750	Vitamin B6 metabolism	2	4	1.44	0.0109	7159.AAEL009601-PA,7159.AAEL012578-PA	AAEL009601,AAEL012578
35	aag00350	Tyrosine metabolism	3	17	0.99	0.0119	7159.AAEL002399-PA,7159.AAEL011973-PA,7159.AAEL014600-PA	mAAT,AAEL011973,AAEL014600
36	aag04145	Phagosome	5	60	0.66	0.0135	7159.AAEL002833-PA,7159.AAEL005052-PA,7159.AAEL007184-PA,7159.AAEL008787-PA,7159.AAEL010765-PA	AAEL002833,AAEL005052,AAEL007184,VhaA,AAEL010765
37	aag04146	Peroxisome	5	65	0.63	0.018	7159.AAEL000746-PA,7159.AAEL004823-PA,7159.AAEL008574-PA,7159.AAEL012439-PA,7159.AAEL013407-PA	AAEL000746,MNSOD1,AAEL008574,AAEL012439,CAT1B
38	aag00360	Phenylalanine metabolism	2	7	1.2	0.0225	7159.AAEL002399-PA,7159.AAEL014600-PA	mAAT,AAEL014600
39	aag04140	Autophagy - animal	5	71	0.59	0.0239	7159.AAEL002833-PA,7159.AAEL006169-PA,7159.AAEL007293-PA,7159.AAEL009637-PA,7159.AAEL010765-PA	AAEL002833,AAEL006169,AAEL007293,CAT-B3,AAEL010765
40	aag00270	Cysteine and methionine metabolism	3	25	0.82	0.0265	7159.AAEL002399-PA,7159.AAEL008166-PA,7159.AAEL008341-PA	mAAT,AAEL008166,AAEL008341
41	aag00450	Selenocompound metabolism	2	8	1.14	0.0265	7159.AAEL004435-PA,7159.AAEL008849-PA	AAEL004435,AAEL008849
42	aag00920	Sulfur metabolism	2	8	1.14	0.0265	7159.AAEL004457-PA,7159.AAEL009700-PB	AAEL004457,AAEL009700
43	aag00910	Nitrogen metabolism	2	11	1	0.0412	7159.AAEL001887-PB,7159.AAEL004930-PA	AAEL001887,AAEL004930
44	aag04213	Longevity regulating pathway - multiple species	3	32	0.71	0.0446	7159.AAEL004823-PA,7159.AAEL007293-PA,7159.AAEL013407-PA	MNSOD1,AAEL007293,CAT1B
45	aag00053	Ascorbate and aldarate metabolism	2	12	0.96	0.0454	7159.AAEL009029-PA,7159.AAEL014080-PA	AAEL009029,AAEL014080
Enrinched KEGG pathways in Temephos resistant DEPS
No.	#term ID	term description	observed gene count	background gene count	strength	false discovery rate	matching proteins in your network (IDs)	matching proteins in your network (labels)
1	aag01100	Metabolic pathways	76	716	0.74	2.69e-31	7159.AAEL000424-PA,7159.AAEL000703-PA,7159.AAEL000746-PA,7159.AAEL001134-PA,7159.AAEL001588-PA,7159.AAEL001668-PA,7159.AAEL001887-PB,7159.AAEL002399-PA,7159.AAEL002542-PA,7159.AAEL002687-PA,7159.AAEL002764-PA,7159.AAEL003213-PA,7159.AAEL003675-PA,7159.AAEL003993-PA,7159.AAEL004059-PA,7159.AAEL004088-PA,7159.AAEL004294-PA,7159.AAEL004338-PA,7159.AAEL004434-PA,7159.AAEL004661-PA,7159.AAEL004701-PA,…	AAEL000424,AAEL000703,AAEL000746,AAEL001134,AAEL001588,AAEL001668,AAEL001887,mAAT,AAEL002542,AAEL002687,AAEL002764,AAEL003213,AAEL003675,AAEL003993,AAEL004059,AAEL004088,AAEL004294,AAEL004338,AAEL004434,AAEL004661,AAEL004701,PGK,AAEL005269,AAEL005384,AAEL005422,AAEL005552,AAEL005766,AAEL005790,AAEL005801,AAEL006224,AAEL006458,AAEL006509,AAEL006634,AAEL006836,AAEL006895,AAEL006912,AAEL006928,AAEL0…
2	aag01200	Carbon metabolism	32	78	1.33	7.75e-28	7159.AAEL000746-PA,7159.AAEL001134-PA,7159.AAEL001668-PA,7159.AAEL002399-PA,7159.AAEL002542-PA,7159.AAEL002764-PA,7159.AAEL003993-PA,7159.AAEL004294-PA,7159.AAEL004338-PA,7159.AAEL004434-PA,7159.AAEL004988-PA,7159.AAEL005552-PB,7159.AAEL005766-PB,7159.AAEL005790-PA,7159.AAEL006458-PA,7159.AAEL006634-PA,7159.AAEL006895-PA,7159.AAEL006912-PB,7159.AAEL006928-PA,7159.AAEL008166-PA,7159.AAEL009872-PA,…	AAEL000746,AAEL001134,AAEL001668,mAAT,AAEL002542,AAEL002764,AAEL003993,AAEL004294,AAEL004338,AAEL004434,PGK,AAEL005552,AAEL005766,AAEL005790,AAEL006458,AAEL006634,AAEL006895,AAEL006912,AAEL006928,AAEL008166,AAEL009872,AAEL010143,AAEL010146,AAEL010276,GDH,AAEL010608,AAEL010814,AAEL011746,AAEL012994,CAT1B,AAEL014426,AAEL016984-PA
3	aag00010	Glycolysis / Gluconeogenesis	15	35	1.35	3.32e-13	7159.AAEL001668-PA,7159.AAEL002542-PA,7159.AAEL004294-PA,7159.AAEL004338-PA,7159.AAEL004988-PA,7159.AAEL005766-PB,7159.AAEL006458-PA,7159.AAEL006895-PA,7159.AAEL006928-PA,7159.AAEL009029-PA,7159.AAEL010037-PA,7159.AAEL012014-PA,7159.AAEL012994-PA,7159.AAEL014080-PA,7159.AAEL016984-PA	AAEL001668,AAEL002542,AAEL004294,AAEL004338,PGK,AAEL005766,AAEL006458,AAEL006895,AAEL006928,AAEL009029,AAEL010037,AAEL012014,AAEL012994,AAEL014080,AAEL016984-PA
4	aag01230	Biosynthesis of amino acids	16	48	1.24	7.79e-13	7159.AAEL000746-PA,7159.AAEL001668-PA,7159.AAEL001887-PB,7159.AAEL002399-PA,7159.AAEL002542-PA,7159.AAEL004059-PA,7159.AAEL004434-PA,7159.AAEL004701-PA,7159.AAEL004988-PA,7159.AAEL005766-PB,7159.AAEL006895-PA,7159.AAEL009872-PA,7159.AAEL010143-PA,7159.AAEL010814-PA,7159.AAEL016984-PA,7159.AAEL017029-PA	AAEL000746,AAEL001668,AAEL001887,mAAT,AAEL002542,AAEL004059,AAEL004434,AAEL004701,PGK,AAEL005766,AAEL006895,AAEL009872,AAEL010143,AAEL010814,AAEL016984-PA,AAEL017029-PA
5	aag03010	Ribosome	19	113	0.94	9.9e-11	7159.AAEL000823-PB,7159.AAEL000987-PA,7159.AAEL002534-PA,7159.AAEL005027-PA,7159.AAEL005220-PA,7159.AAEL007699-PD,7159.AAEL007715-PA,7159.AAEL007771-PB,7159.AAEL008083-PA,7159.AAEL008188-PA,7159.AAEL008353-PB,7159.AAEL009747-PA,7159.AAEL009994-PA,7159.AAEL010756-PB,7159.AAEL010821-PA,7159.AAEL011656-PA,7159.AAEL013272-PA,7159.AAEL014562-PA,7159.AAEL017516-PB	AAEL000823,AAEL000987,AAEL002534,AAEL005027,AAEL005085,AAEL007699,AAEL007715,AAEL007771-PB,AAEL013694,AAEL008188,AAEL008353,AAEL009747,AAEL009994,AAEL010756,AAEL010821,AAEL011656,AAEL013272,AAEL014562,AAEL017516-PB
6	aag00020	Citrate cycle (TCA cycle)	11	30	1.28	2.37e-09	7159.AAEL000746-PA,7159.AAEL002764-PA,7159.AAEL004294-PA,7159.AAEL004338-PA,7159.AAEL005552-PB,7159.AAEL006928-PA,7159.AAEL008166-PA,7159.AAEL010143-PA,7159.AAEL010608-PA,7159.AAEL010814-PA,7159.AAEL011746-PB	AAEL000746,AAEL002764,AAEL004294,AAEL004338,AAEL005552,AAEL006928,AAEL008166,AAEL010143,AAEL010608,AAEL010814,AAEL011746
7	aag00280	Valine, leucine and isoleucine degradation	11	34	1.23	6.1e-09	7159.AAEL001134-PA,7159.AAEL003993-PA,7159.AAEL006634-PA,7159.AAEL006912-PB,7159.AAEL006928-PA,7159.AAEL007555-PA,7159.AAEL009029-PA,7159.AAEL010146-PB,7159.AAEL010697-PA,7159.AAEL013904-PA,7159.AAEL014080-PA	AAEL001134,AAEL003993,AAEL006634,AAEL006912,AAEL006928,AAEL007555,AAEL009029,AAEL010146,AAEL010697,AAEL013904,AAEL014080
8	aag00640	Propanoate metabolism	9	18	1.41	9.66e-09	7159.AAEL001134-PA,7159.AAEL003993-PA,7159.AAEL005552-PB,7159.AAEL006634-PA,7159.AAEL006912-PB,7159.AAEL006928-PA,7159.AAEL010146-PB,7159.AAEL011746-PB,7159.AAEL012014-PA	AAEL001134,AAEL003993,AAEL005552,AAEL006634,AAEL006912,AAEL006928,AAEL010146,AAEL011746,AAEL012014
9	aag00071	Fatty acid degradation	10	30	1.24	2.32e-08	7159.AAEL003993-PA,7159.AAEL006458-PA,7159.AAEL006634-PA,7159.AAEL006912-PB,7159.AAEL007555-PA,7159.AAEL008574-PA,7159.AAEL009029-PA,7159.AAEL010146-PB,7159.AAEL010697-PA,7159.AAEL014080-PA	AAEL003993,AAEL006458,AAEL006634,AAEL006912,AAEL007555,AAEL008574,AAEL009029,AAEL010146,AAEL010697,AAEL014080
10	aag00620	Pyruvate metabolism	10	30	1.24	2.32e-08	7159.AAEL004294-PA,7159.AAEL004338-PA,7159.AAEL005790-PA,7159.AAEL006634-PA,7159.AAEL006912-PB,7159.AAEL006928-PA,7159.AAEL008166-PA,7159.AAEL009029-PA,7159.AAEL012014-PA,7159.AAEL014080-PA	AAEL004294,AAEL004338,AAEL005790,AAEL006634,AAEL006912,AAEL006928,AAEL008166,AAEL009029,AAEL012014,AAEL014080
11	aag00630	Glyoxylate and dicarboxylate metabolism	8	22	1.28	4.48e-07	7159.AAEL001887-PB,7159.AAEL006634-PA,7159.AAEL006912-PB,7159.AAEL006928-PA,7159.AAEL008166-PA,7159.AAEL010276-PA,7159.AAEL013407-PA,7159.AAEL014426-PA	AAEL001887,AAEL006634,AAEL006912,AAEL006928,AAEL008166,AAEL010276,CAT1B,AAEL014426
12	aag00380	Tryptophan metabolism	7	19	1.28	2.64e-06	7159.AAEL003993-PA,7159.AAEL006634-PA,7159.AAEL006912-PB,7159.AAEL009029-PA,7159.AAEL010146-PB,7159.AAEL013407-PA,7159.AAEL014080-PA	AAEL003993,AAEL006634,AAEL006912,AAEL009029,AAEL010146,CAT1B,AAEL014080
13	aag00310	Lysine degradation	8	32	1.11	4.23e-06	7159.AAEL002764-PA,7159.AAEL003993-PA,7159.AAEL006634-PA,7159.AAEL006912-PB,7159.AAEL009029-PA,7159.AAEL010146-PB,7159.AAEL014080-PA,7159.AAEL014734-PA	AAEL002764,AAEL003993,AAEL006634,AAEL006912,AAEL009029,AAEL010146,AAEL014080,AAEL014734
14	aag00330	Arginine and proline metabolism	7	26	1.15	1.31e-05	7159.AAEL000424-PA,7159.AAEL001588-PA,7159.AAEL002399-PA,7159.AAEL005422-PA,7159.AAEL009029-PA,7159.AAEL009185-PA,7159.AAEL014080-PA	AAEL000424,AAEL001588,mAAT,AAEL005422,AAEL009029,AAEL009185,AAEL014080
15	aag00410	beta-Alanine metabolism	6	16	1.29	1.36e-05	7159.AAEL001134-PA,7159.AAEL001588-PA,7159.AAEL003993-PA,7159.AAEL009029-PA,7159.AAEL010146-PB,7159.AAEL014080-PA	AAEL001134,AAEL001588,AAEL003993,AAEL009029,AAEL010146,AAEL014080
16	aag01212	Fatty acid metabolism	8	40	1.02	1.48e-05	7159.AAEL003993-PA,7159.AAEL006634-PA,7159.AAEL006912-PB,7159.AAEL007555-PA,7159.AAEL008160-PA,7159.AAEL008574-PA,7159.AAEL010146-PB,7159.AAEL010697-PA	AAEL003993,AAEL006634,AAEL006912,AAEL007555,AAEL008160,AAEL008574,AAEL010146,AAEL010697
17	aag00220	Arginine biosynthesis	5	13	1.3	7.84e-05	7159.AAEL001887-PB,7159.AAEL002399-PA,7159.AAEL004701-PA,7159.AAEL009872-PA,7159.AAEL010464-PC	AAEL001887,mAAT,AAEL004701,AAEL009872,GDH
18	aag01210	2-Oxocarboxylic acid metabolism	5	13	1.3	7.84e-05	7159.AAEL000746-PA,7159.AAEL002399-PA,7159.AAEL009872-PA,7159.AAEL010143-PA,7159.AAEL010814-PA	AAEL000746,mAAT,AAEL009872,AAEL010143,AAEL010814
19	aag00250	Alanine, aspartate and glutamate metabolism	6	25	1.1	9.2e-05	7159.AAEL001887-PB,7159.AAEL002399-PA,7159.AAEL004701-PA,7159.AAEL005422-PA,7159.AAEL009872-PA,7159.AAEL010464-PC	AAEL001887,mAAT,AAEL004701,AAEL005422,AAEL009872,GDH
20	aag00030	Pentose phosphate pathway	5	18	1.16	0.00024	7159.AAEL004434-PA,7159.AAEL005766-PB,7159.AAEL006895-PA,7159.AAEL010037-PA,7159.AAEL012994-PA	AAEL004434,AAEL005766,AAEL006895,AAEL010037,AAEL012994
21	aag00500	Starch and sucrose metabolism	5	20	1.11	0.00035	7159.AAEL000703-PA,7159.AAEL010037-PA,7159.AAEL010540-PA,7159.AAEL010602-PA,7159.AAEL012994-PA	AAEL000703,AAEL010037,AAEL010540,AAEL010602,AAEL012994
22	aag00051	Fructose and mannose metabolism	5	22	1.07	0.0005	7159.AAEL002542-PA,7159.AAEL004088-PA,7159.AAEL005766-PB,7159.AAEL006895-PA,7159.AAEL011112-PC	AAEL002542,AAEL004088,AAEL005766,AAEL006895,AAEL011112
23	aag00270	Cysteine and methionine metabolism	5	25	1.02	0.0008	7159.AAEL002399-PA,7159.AAEL004059-PA,7159.AAEL008166-PA,7159.AAEL008341-PA,7159.AAEL012014-PA	mAAT,AAEL004059,AAEL008166,AAEL008341,AAEL012014
24	aag00260	Glycine, serine and threonine metabolism	5	27	0.98	0.0011	7159.AAEL004059-PA,7159.AAEL006928-PA,7159.AAEL010276-PA,7159.AAEL012764-PA,7159.AAEL014426-PA	AAEL004059,AAEL006928,AAEL010276,AAEL012764,AAEL014426
25	aag00650	Butanoate metabolism	4	14	1.17	0.0011	7159.AAEL003993-PA,7159.AAEL006634-PA,7159.AAEL006912-PB,7159.AAEL010146-PB	AAEL003993,AAEL006634,AAEL006912,AAEL010146
26	aag04146	Peroxisome	7	65	0.75	0.0013	7159.AAEL000746-PA,7159.AAEL002687-PA,7159.AAEL006224-PA,7159.AAEL007023-PA,7159.AAEL008574-PA,7159.AAEL011355-PA,7159.AAEL013407-PA	AAEL000746,AAEL002687,AAEL006224,AAEL007023,AAEL008574,AAEL011355,CAT1B
27	aag00350	Tyrosine metabolism	4	17	1.09	0.0018	7159.AAEL002399-PA,7159.AAEL006458-PA,7159.AAEL011973-PA,7159.AAEL014600-PA	mAAT,AAEL006458,AAEL011973,AAEL014600
28	aag04142	Lysosome	7	70	0.72	0.0018	7159.AAEL004120-PA,7159.AAEL004661-PA,7159.AAEL005749-PA,7159.AAEL006169-PA,7159.AAEL009637-PA,7159.AAEL010765-PA,7159.AAEL012064-PA	AAEL004120,AAEL004661,AAEL005749,AAEL006169,CAT-B3,AAEL010765,AAEL012064
29	aag00360	Phenylalanine metabolism	3	7	1.35	0.002	7159.AAEL002399-PA,7159.AAEL014600-PA,7159.AAEL017029-PA	mAAT,AAEL014600,AAEL017029-PA
30	aag00190	Oxidative phosphorylation	8	99	0.62	0.0026	7159.AAEL003675-PA,7159.AAEL005269-PC,7159.AAEL006509-PA,7159.AAEL008787-PA,7159.AAEL009414-PA,7159.AAEL010608-PA,7159.AAEL012175-PA,7159.AAEL013009-PA	AAEL003675,AAEL005269,AAEL006509,VhaA,AAEL009414,AAEL010608,AAEL012175,AAEL013009
31	aag00340	Histidine metabolism	3	8	1.29	0.0026	7159.AAEL001588-PA,7159.AAEL009029-PA,7159.AAEL014080-PA	AAEL001588,AAEL009029,AAEL014080
32	aag00052	Galactose metabolism	4	23	0.96	0.0039	7159.AAEL004088-PA,7159.AAEL006895-PA,7159.AAEL010037-PA,7159.AAEL010540-PA	AAEL004088,AAEL006895,AAEL010037,AAEL010540
33	aag00970	Aminoacyl-tRNA biosynthesis	5	40	0.81	0.0039	7159.AAEL001044-PA,7159.AAEL001218-PA,7159.AAEL002748-PA,7159.AAEL005728-PA,7159.AAEL005801-PA	AAEL001044,AAEL001218,AAEL002748,AAEL005728,AAEL005801
34	aag00910	Nitrogen metabolism	3	11	1.15	0.005	7159.AAEL001887-PB,7159.AAEL004930-PA,7159.AAEL010464-PC	AAEL001887,AAEL004930,GDH
35	aag00062	Fatty acid elongation	3	14	1.05	0.0087	7159.AAEL003993-PA,7159.AAEL010146-PB,7159.AAEL010697-PA	AAEL003993,AAEL010146,AAEL010697
36	aag00400	Phenylalanine, tyrosine and tryptophan biosynthesis	2	4	1.41	0.0115	7159.AAEL002399-PA,7159.AAEL017029-PA	mAAT,AAEL017029-PA
37	aag00072	Synthesis and degradation of ketone bodies	2	5	1.32	0.0155	7159.AAEL006634-PA,7159.AAEL006912-PB	AAEL006634,AAEL006912
38	aag00981	Insect hormone biosynthesis	3	21	0.87	0.0217	7159.AAEL009029-PA,7159.AAEL011314-PA,7159.AAEL014080-PA	AAEL009029,AAEL011314,AAEL014080
39	aag00920	Sulfur metabolism	2	8	1.11	0.0304	7159.AAEL002107-PA,7159.AAEL009700-PB	AAEL002107,AAEL009700
40	aag00790	Folate biosynthesis	3	25	0.79	0.0316	7159.AAEL004088-PA,7159.AAEL006836-PA,7159.AAEL017029-PA	AAEL004088,AAEL006836,AAEL017029-PA
41	aag04141	Protein processing in endoplasmic reticulum	6	106	0.47	0.039	7159.AAEL000641-PA,7159.AAEL002501-PA,7159.AAEL010065-PA,7159.AAEL012827-PA,7159.AAEL017263-PA,7159.AAEL017349-PA	AAEL000641,AAEL002501,AAEL010065,AAEL012827,AAEL017263-PA,AAEL017349-PA
42	aag00561	Glycerolipid metabolism	3	29	0.73	0.0431	7159.AAEL004088-PA,7159.AAEL009029-PA,7159.AAEL014080-PA	AAEL004088,AAEL009029,AAEL014080
43	aag00830	Retinol metabolism	2	11	0.98	0.0461	7159.AAEL006224-PA,7159.AAEL006458-PA	AAEL006224,AAEL006458
