# Supplementary material for: Quantitative proteomics analysis of permethrin and temephos-resistant Ae. aegypti revealed diverse differentially expressed proteins associated with insecticide resistance from Penang Island, Malaysia
Source: PLoS Negl Trop Dis. 2023 Sep 18;17(9):e0011604. doi: 10.1371/journal.pntd.0011604 (PMC10538732; doi:10.1371/journal.pntd.0011604)
Supplement: S10 Table — (XLSX) [file pntd.0011604.s010.xlsx]

## Sheet: Sheet1
Clusters in Permethrin resistant DEPS
No.	#term ID	term description	observed gene count	background gene count	strength	false discovery rate	matching proteins in your network (IDs)	matching proteins in your network (labels)
1	CL:8828	Oxidative phosphorylation, and ATP synthase regulation	35	78	1.39	2.26e-31	7159.AAEL000986-PB,7159.AAEL001210-PA,7159.AAEL002813-PA,7159.AAEL002825-PA,7159.AAEL003234-PA,7159.AAEL003675-PA,7159.AAEL004423-PA,7159.AAEL005269-PC,7159.AAEL005508-PA,7159.AAEL005538-PA,7159.AAEL005610-PA,7159.AAEL005946-PA,7159.AAEL006509-PA,7159.AAEL007054-PA,7159.AAEL007868-PA,7159.AAEL008848-PA,7159.AAEL008880-PA,7159.AAEL008887-PA,7159.AAEL009066-PA,7159.AAEL009201-PA,7159.AAEL009257-PA,…	AAEL000986,AAEL001210,AAEL002813,AAEL002825,AAEL003234,AAEL003675,AAEL004423,AAEL005269,AAEL005508,AAEL005538,AAEL005610,AAEL005946,AAEL006509,AAEL007054,AAEL007868,AAEL008848,AAEL008880,AAEL008887,AAEL009066,AAEL009201,AAEL009257,AAEL009414,AAEL010230,AAEL010823,AAEL011381,AAEL011871,AAEL012175,AAEL012552,AAEL012950,AAEL008697,AAEL013009,AAEL013876,AAEL005292,AAEL014889,SGP2D7
2	CL:8822	Oxidative phosphorylation, and Mitochondrial F1F0-ATP synthase, subunit f	36	98	1.31	3.89e-30	7159.AAEL000986-PB,7159.AAEL001210-PA,7159.AAEL002813-PA,7159.AAEL002825-PA,7159.AAEL003234-PA,7159.AAEL003675-PA,7159.AAEL004423-PA,7159.AAEL005269-PC,7159.AAEL005508-PA,7159.AAEL005538-PA,7159.AAEL005610-PA,7159.AAEL005946-PA,7159.AAEL006509-PA,7159.AAEL007054-PA,7159.AAEL007868-PA,7159.AAEL008848-PA,7159.AAEL008880-PA,7159.AAEL008887-PA,7159.AAEL009066-PA,7159.AAEL009201-PA,7159.AAEL009257-PA,…	AAEL000986,AAEL001210,AAEL002813,AAEL002825,AAEL003234,AAEL003675,AAEL004423,AAEL005269,AAEL005508,AAEL005538,AAEL005610,AAEL005946,AAEL006509,AAEL007054,AAEL007868,AAEL008848,AAEL008880,AAEL008887,AAEL009066,AAEL009201,AAEL009257,AAEL009414,AAEL010230,AAEL010754,AAEL010823,AAEL011381,AAEL011871,AAEL012175,AAEL012552,AAEL012950,AAEL008697,AAEL013009,AAEL013876,AAEL005292,AAEL014889,SGP2D7
3	CL:7606	mixed, incl. Carbon metabolism, and Aldehyde dehydrogenase domain	43	180	1.12	5.82e-30	7159.AAEL000746-PA,7159.AAEL001091-PA,7159.AAEL001490-PA,7159.AAEL001588-PA,7159.AAEL001668-PA,7159.AAEL001887-PB,7159.AAEL002165-PA,7159.AAEL002399-PA,7159.AAEL002542-PA,7159.AAEL002764-PA,7159.AAEL002956-PA,7159.AAEL003734-PA,7159.AAEL004294-PA,7159.AAEL004338-PA,7159.AAEL004434-PA,7159.AAEL004532-PA,7159.AAEL004685-PA,7159.AAEL004988-PA,7159.AAEL005336-PA,7159.AAEL005422-PA,7159.AAEL005766-PB,…	AAEL000746,AAEL001091,AAEL001490,AAEL001588,AAEL001668,AAEL001887,AAEL002165,mAAT,AAEL002542,AAEL002764,AAEL002956,AAEL003734,AAEL004294,AAEL004338,AAEL004434,AAEL004532,AAEL004685,PGK,AAEL005336,AAEL005422,AAEL005766,AAEL005790,AAEL006895,AAEL006928,AAEL008166,AAEL008341,AAEL009029,AAEL009872,AAEL009948,AAEL010143,AAEL010276,AAEL010608,AAEL010814,AAEL011627,AAEL011746,AAEL012578,AAEL012609,AAEL0…
4	CL:8829	Oxidative phosphorylation	31	70	1.39	2.26e-28	7159.AAEL000986-PB,7159.AAEL001210-PA,7159.AAEL002813-PA,7159.AAEL003234-PA,7159.AAEL003675-PA,7159.AAEL004423-PA,7159.AAEL005269-PC,7159.AAEL005508-PA,7159.AAEL005538-PA,7159.AAEL005610-PA,7159.AAEL005946-PA,7159.AAEL006509-PA,7159.AAEL007054-PA,7159.AAEL007868-PA,7159.AAEL008848-PA,7159.AAEL008880-PA,7159.AAEL008887-PA,7159.AAEL009066-PA,7159.AAEL009414-PA,7159.AAEL010230-PA,7159.AAEL010823-PA,…	AAEL000986,AAEL001210,AAEL002813,AAEL003234,AAEL003675,AAEL004423,AAEL005269,AAEL005508,AAEL005538,AAEL005610,AAEL005946,AAEL006509,AAEL007054,AAEL007868,AAEL008848,AAEL008880,AAEL008887,AAEL009066,AAEL009414,AAEL010230,AAEL010823,AAEL011381,AAEL011871,AAEL012175,AAEL012552,AAEL012950,AAEL008697,AAEL013009,AAEL013876,AAEL014889,SGP2D7
5	CL:7607	mixed, incl. Carbon metabolism, and Aldehyde dehydrogenase domain	40	167	1.12	2.51e-28	7159.AAEL000746-PA,7159.AAEL001091-PA,7159.AAEL001490-PA,7159.AAEL001588-PA,7159.AAEL001668-PA,7159.AAEL001887-PB,7159.AAEL002399-PA,7159.AAEL002542-PA,7159.AAEL002764-PA,7159.AAEL002956-PA,7159.AAEL003734-PA,7159.AAEL004294-PA,7159.AAEL004338-PA,7159.AAEL004434-PA,7159.AAEL004685-PA,7159.AAEL004988-PA,7159.AAEL005336-PA,7159.AAEL005422-PA,7159.AAEL005766-PB,7159.AAEL005790-PA,7159.AAEL006895-PA,…	AAEL000746,AAEL001091,AAEL001490,AAEL001588,AAEL001668,AAEL001887,mAAT,AAEL002542,AAEL002764,AAEL002956,AAEL003734,AAEL004294,AAEL004338,AAEL004434,AAEL004685,PGK,AAEL005336,AAEL005422,AAEL005766,AAEL005790,AAEL006895,AAEL006928,AAEL008166,AAEL008341,AAEL009029,AAEL009872,AAEL009948,AAEL010143,AAEL010276,AAEL010608,AAEL010814,AAEL011627,AAEL011746,AAEL012578,AAEL012609,AAEL012994,AAEL013613,AAEL0…
6	CL:8803	mixed, incl. Oxidative phosphorylation, and Mitochondrial F1F0-ATP synthase, subunit f	42	193	1.08	2.51e-28	7159.AAEL000986-PB,7159.AAEL001210-PA,7159.AAEL001872-PA,7159.AAEL002526-PA,7159.AAEL002813-PA,7159.AAEL002825-PA,7159.AAEL003234-PA,7159.AAEL003675-PA,7159.AAEL004065-PA,7159.AAEL004423-PA,7159.AAEL004855-PA,7159.AAEL005269-PC,7159.AAEL005508-PA,7159.AAEL005538-PA,7159.AAEL005610-PA,7159.AAEL005946-PA,7159.AAEL006509-PA,7159.AAEL007054-PA,7159.AAEL007868-PA,7159.AAEL008848-PA,7159.AAEL008880-PA,…	AAEL000986,AAEL001210,VDAC,AAEL002526,AAEL002813,AAEL002825,AAEL003234,AAEL003675,AAEL004065,AAEL004423,AAEL004855,AAEL005269,AAEL005508,AAEL005538,AAEL005610,AAEL005946,AAEL006509,AAEL007054,AAEL007868,AAEL008848,AAEL008880,AAEL008887,AAEL009066,AAEL009201,AAEL009257,AAEL009414,AAEL010230,AAEL010754,AAEL010823,AAEL010884,AAEL011184,AAEL011381,AAEL011871,AAEL012175,AAEL012552,AAEL012950,AAEL00869…
7	CL:7609	mixed, incl. Carbon metabolism, and Alanine, aspartate and glutamate metabolism	35	125	1.19	1.16e-26	7159.AAEL000746-PA,7159.AAEL001091-PA,7159.AAEL001490-PA,7159.AAEL001588-PA,7159.AAEL001668-PA,7159.AAEL001887-PB,7159.AAEL002399-PA,7159.AAEL002542-PA,7159.AAEL002764-PA,7159.AAEL002956-PA,7159.AAEL003734-PA,7159.AAEL004294-PA,7159.AAEL004338-PA,7159.AAEL004434-PA,7159.AAEL004685-PA,7159.AAEL004988-PA,7159.AAEL005422-PA,7159.AAEL005766-PB,7159.AAEL005790-PA,7159.AAEL006895-PA,7159.AAEL006928-PA,…	AAEL000746,AAEL001091,AAEL001490,AAEL001588,AAEL001668,AAEL001887,mAAT,AAEL002542,AAEL002764,AAEL002956,AAEL003734,AAEL004294,AAEL004338,AAEL004434,AAEL004685,PGK,AAEL005422,AAEL005766,AAEL005790,AAEL006895,AAEL006928,AAEL008166,AAEL009029,AAEL009872,AAEL010143,AAEL010608,AAEL010814,AAEL011627,AAEL011746,AAEL012609,AAEL012994,AAEL013613,AAEL013904,AAEL014080,AAEL016984-PA
8	CL:7612	Carbon metabolism, and Phosphoenolpyruvate carboxykinase, C-terminal	26	72	1.3	5.57e-22	7159.AAEL000746-PA,7159.AAEL001091-PA,7159.AAEL001668-PA,7159.AAEL002399-PA,7159.AAEL002542-PA,7159.AAEL002764-PA,7159.AAEL002956-PA,7159.AAEL003734-PA,7159.AAEL004294-PA,7159.AAEL004338-PA,7159.AAEL004434-PA,7159.AAEL004988-PA,7159.AAEL005766-PB,7159.AAEL005790-PA,7159.AAEL006895-PA,7159.AAEL006928-PA,7159.AAEL008166-PA,7159.AAEL009872-PA,7159.AAEL010143-PA,7159.AAEL010608-PA,7159.AAEL010814-PA,…	AAEL000746,AAEL001091,AAEL001668,mAAT,AAEL002542,AAEL002764,AAEL002956,AAEL003734,AAEL004294,AAEL004338,AAEL004434,PGK,AAEL005766,AAEL005790,AAEL006895,AAEL006928,AAEL008166,AAEL009872,AAEL010143,AAEL010608,AAEL010814,AAEL011627,AAEL011746,AAEL012994,AAEL013613,AAEL016984-PA
9	CL:8830	Oxidative phosphorylation, and Phosphopantetheine attachment site	24	55	1.38	7.55e-22	7159.AAEL000986-PB,7159.AAEL001210-PA,7159.AAEL003234-PA,7159.AAEL003675-PA,7159.AAEL005269-PC,7159.AAEL005508-PA,7159.AAEL005538-PA,7159.AAEL005946-PA,7159.AAEL007054-PA,7159.AAEL007868-PA,7159.AAEL008880-PA,7159.AAEL008887-PA,7159.AAEL009066-PA,7159.AAEL009414-PA,7159.AAEL010230-PA,7159.AAEL011381-PA,7159.AAEL011871-PA,7159.AAEL012552-PA,7159.AAEL012950-PA,7159.AAEL013007-PA,7159.AAEL013009-PA,…	AAEL000986,AAEL001210,AAEL003234,AAEL003675,AAEL005269,AAEL005508,AAEL005538,AAEL005946,AAEL007054,AAEL007868,AAEL008880,AAEL008887,AAEL009066,AAEL009414,AAEL010230,AAEL011381,AAEL011871,AAEL012552,AAEL012950,AAEL008697,AAEL013009,AAEL013876,AAEL014889,SGP2D7
10	CL:8832	Oxidative phosphorylation	14	33	1.37	1.71e-12	7159.AAEL000986-PB,7159.AAEL001210-PA,7159.AAEL005269-PC,7159.AAEL005508-PA,7159.AAEL005946-PA,7159.AAEL007054-PA,7159.AAEL009066-PA,7159.AAEL009414-PA,7159.AAEL010230-PA,7159.AAEL011381-PA,7159.AAEL012552-PA,7159.AAEL012950-PA,7159.AAEL013876-PA,7159.AAEL014889-PA	AAEL000986,AAEL001210,AAEL005269,AAEL005508,AAEL005946,AAEL007054,AAEL009066,AAEL009414,AAEL010230,AAEL011381,AAEL012552,AAEL012950,AAEL013876,AAEL014889
11	CL:8835	Oxidative phosphorylation	13	28	1.41	5.3e-12	7159.AAEL000986-PB,7159.AAEL001210-PA,7159.AAEL005269-PC,7159.AAEL005508-PA,7159.AAEL005946-PA,7159.AAEL007054-PA,7159.AAEL009066-PA,7159.AAEL009414-PA,7159.AAEL010230-PA,7159.AAEL011381-PA,7159.AAEL012552-PA,7159.AAEL012950-PA,7159.AAEL013876-PA	AAEL000986,AAEL001210,AAEL005269,AAEL005508,AAEL005946,AAEL007054,AAEL009066,AAEL009414,AAEL010230,AAEL011381,AAEL012552,AAEL012950,AAEL013876
12	CL:7690	mixed, incl. Pentose phosphate pathway, and Glycolysis	13	33	1.34	2.67e-11	7159.AAEL001668-PA,7159.AAEL002542-PA,7159.AAEL004294-PA,7159.AAEL004338-PA,7159.AAEL004434-PA,7159.AAEL004988-PA,7159.AAEL005766-PB,7159.AAEL006895-PA,7159.AAEL006928-PA,7159.AAEL011627-PA,7159.AAEL012994-PA,7159.AAEL013613-PA,7159.AAEL016984-PA	AAEL001668,AAEL002542,AAEL004294,AAEL004338,AAEL004434,PGK,AAEL005766,AAEL006895,AAEL006928,AAEL011627,AAEL012994,AAEL013613,AAEL016984-PA
13	CL:7613	Citrate cycle (TCA cycle), and Alanine, aspartate and glutamate metabolism	13	39	1.27	1.43e-10	7159.AAEL000746-PA,7159.AAEL001091-PA,7159.AAEL002399-PA,7159.AAEL002764-PA,7159.AAEL002956-PA,7159.AAEL003734-PA,7159.AAEL005790-PA,7159.AAEL008166-PA,7159.AAEL009872-PA,7159.AAEL010143-PA,7159.AAEL010608-PA,7159.AAEL010814-PA,7159.AAEL011746-PB	AAEL000746,AAEL001091,mAAT,AAEL002764,AAEL002956,AAEL003734,AAEL005790,AAEL008166,AAEL009872,AAEL010143,AAEL010608,AAEL010814,AAEL011746
14	CL:546	Ribosomal protein	14	57	1.13	6.59e-10	7159.AAEL002047-PA,7159.AAEL002534-PA,7159.AAEL007699-PD,7159.AAEL007715-PA,7159.AAEL007771-PB,7159.AAEL008188-PA,7159.AAEL008353-PB,7159.AAEL009747-PA,7159.AAEL009994-PA,7159.AAEL010299-PB,7159.AAEL010756-PB,7159.AAEL010821-PA,7159.AAEL014562-PA,7159.AAEL017516-PB	AAEL002047,AAEL002534,AAEL007699,AAEL007715,AAEL007771-PB,AAEL008188,AAEL008353,AAEL009747,AAEL009994,AAEL010299,AAEL010756,AAEL010821,AAEL014562,AAEL017516-PB
15	CL:548	Ribosomal protein	13	52	1.14	2.61e-09	7159.AAEL002047-PA,7159.AAEL002534-PA,7159.AAEL007699-PD,7159.AAEL007715-PA,7159.AAEL008188-PA,7159.AAEL008353-PB,7159.AAEL009747-PA,7159.AAEL009994-PA,7159.AAEL010299-PB,7159.AAEL010756-PB,7159.AAEL010821-PA,7159.AAEL014562-PA,7159.AAEL017516-PB	AAEL002047,AAEL002534,AAEL007699,AAEL007715,AAEL008188,AAEL008353,AAEL009747,AAEL009994,AAEL010299,AAEL010756,AAEL010821,AAEL014562,AAEL017516-PB
16	CL:486	mixed, incl. Ribosomal protein, and Ubiquitin	18	129	0.89	3.28e-09	7159.AAEL002047-PA,7159.AAEL002534-PA,7159.AAEL003872-PA,7159.AAEL005027-PA,7159.AAEL007699-PD,7159.AAEL007715-PA,7159.AAEL007771-PB,7159.AAEL008188-PA,7159.AAEL008353-PB,7159.AAEL009747-PA,7159.AAEL009994-PA,7159.AAEL010299-PB,7159.AAEL010756-PB,7159.AAEL010821-PA,7159.AAEL014562-PA,7159.AAEL014932-PB,7159.AAEL017096-PA,7159.AAEL017516-PB	AAEL002047,AAEL002534,Tctp,AAEL005027,AAEL007699,AAEL007715,AAEL007771-PB,AAEL008188,AAEL008353,AAEL009747,AAEL009994,AAEL010299,AAEL010756,AAEL010821,AAEL014562,AAEL012271,AAEL017096-PA,AAEL017516-PB
17	CL:499	Ribosomal protein, and Ribosomal protein 50S-L18Ae/60S-L20/60S-L18A	17	114	0.92	4.12e-09	7159.AAEL002047-PA,7159.AAEL002534-PA,7159.AAEL003872-PA,7159.AAEL005027-PA,7159.AAEL007699-PD,7159.AAEL007715-PA,7159.AAEL007771-PB,7159.AAEL008188-PA,7159.AAEL008353-PB,7159.AAEL009747-PA,7159.AAEL009994-PA,7159.AAEL010299-PB,7159.AAEL010756-PB,7159.AAEL010821-PA,7159.AAEL014562-PA,7159.AAEL017096-PA,7159.AAEL017516-PB	AAEL002047,AAEL002534,Tctp,AAEL005027,AAEL007699,AAEL007715,AAEL007771-PB,AAEL008188,AAEL008353,AAEL009747,AAEL009994,AAEL010299,AAEL010756,AAEL010821,AAEL014562,AAEL017096-PA,AAEL017516-PB
18	CL:25231	mixed, incl. Allergen, and Venom allergen 3, insect	10	24	1.36	5.51e-09	7159.AAEL000533-PA,7159.AAEL000726-PA,7159.AAEL000749-PA,7159.AAEL003601-PA,7159.AAEL006347-PA,7159.AAEL006417-PA,7159.AAEL006424-PA,7159.AAEL007420-PB,7159.AAEL008305-PA,7159.AAEL010235-PA	CTL16,AAEL000726,AAEL000749,AAEL003601,APY,AAEL006417,D7,SRPN25,AAEL008305,AAEL010235
19	CL:25227	mostly uncharacterized, incl. Allergen, and Venom allergen 3, insect	11	34	1.25	6.01e-09	7159.AAEL000533-PA,7159.AAEL000726-PA,7159.AAEL000749-PA,7159.AAEL003601-PA,7159.AAEL006347-PA,7159.AAEL006417-PA,7159.AAEL006424-PA,7159.AAEL007420-PB,7159.AAEL008305-PA,7159.AAEL010180-PA,7159.AAEL010235-PA	CTL16,AAEL000726,AAEL000749,AAEL003601,APY,AAEL006417,D7,SRPN25,AAEL008305,AAEL010180,AAEL010235
20	CL:508	Ribosomal protein, and Ribosomal protein L7, eukaryotic/archaeal	16	103	0.93	6.95e-09	7159.AAEL002047-PA,7159.AAEL002534-PA,7159.AAEL005027-PA,7159.AAEL007699-PD,7159.AAEL007715-PA,7159.AAEL007771-PB,7159.AAEL008188-PA,7159.AAEL008353-PB,7159.AAEL009747-PA,7159.AAEL009994-PA,7159.AAEL010299-PB,7159.AAEL010756-PB,7159.AAEL010821-PA,7159.AAEL014562-PA,7159.AAEL017096-PA,7159.AAEL017516-PB	AAEL002047,AAEL002534,AAEL005027,AAEL007699,AAEL007715,AAEL007771-PB,AAEL008188,AAEL008353,AAEL009747,AAEL009994,AAEL010299,AAEL010756,AAEL010821,AAEL014562,AAEL017096-PA,AAEL017516-PB
21	CL:25233	mixed, incl. Allergen, and Serpin family	9	17	1.47	7.38e-09	7159.AAEL000533-PA,7159.AAEL000726-PA,7159.AAEL000749-PA,7159.AAEL006347-PA,7159.AAEL006417-PA,7159.AAEL006424-PA,7159.AAEL007420-PB,7159.AAEL008305-PA,7159.AAEL010235-PA	CTL16,AAEL000726,AAEL000749,APY,AAEL006417,D7,SRPN25,AAEL008305,AAEL010235
22	CL:517	Ribosomal protein, and Elongation factor	15	93	0.95	1.27e-08	7159.AAEL002047-PA,7159.AAEL002534-PA,7159.AAEL007699-PD,7159.AAEL007715-PA,7159.AAEL007771-PB,7159.AAEL008188-PA,7159.AAEL008353-PB,7159.AAEL009747-PA,7159.AAEL009994-PA,7159.AAEL010299-PB,7159.AAEL010756-PB,7159.AAEL010821-PA,7159.AAEL014562-PA,7159.AAEL017096-PA,7159.AAEL017516-PB	AAEL002047,AAEL002534,AAEL007699,AAEL007715,AAEL007771-PB,AAEL008188,AAEL008353,AAEL009747,AAEL009994,AAEL010299,AAEL010756,AAEL010821,AAEL014562,AAEL017096-PA,AAEL017516-PB
23	CL:8900	Oxidative phosphorylation, and Mitochondrial processing peptidase subunit beta	9	19	1.42	1.28e-08	7159.AAEL003234-PA,7159.AAEL003675-PA,7159.AAEL007868-PA,7159.AAEL008880-PA,7159.AAEL008887-PA,7159.AAEL011871-PA,7159.AAEL013007-PA,7159.AAEL013009-PA,7159.AAEL014944-PA	AAEL003234,AAEL003675,AAEL007868,AAEL008880,AAEL008887,AAEL011871,AAEL008697,AAEL013009,SGP2D7
24	CL:7696	Glycolysis, and Enolase	8	12	1.57	1.43e-08	7159.AAEL001668-PA,7159.AAEL002542-PA,7159.AAEL004434-PA,7159.AAEL004988-PA,7159.AAEL005766-PB,7159.AAEL006895-PA,7159.AAEL012994-PA,7159.AAEL016984-PA	AAEL001668,AAEL002542,AAEL004434,PGK,AAEL005766,AAEL006895,AAEL012994,AAEL016984-PA
25	CL:7694	Glycolysis, and Pentose phosphate pathway	9	21	1.37	2.27e-08	7159.AAEL001668-PA,7159.AAEL002542-PA,7159.AAEL004434-PA,7159.AAEL004988-PA,7159.AAEL005766-PB,7159.AAEL006895-PA,7159.AAEL011627-PA,7159.AAEL012994-PA,7159.AAEL016984-PA	AAEL001668,AAEL002542,AAEL004434,PGK,AAEL005766,AAEL006895,AAEL011627,AAEL012994,AAEL016984-PA
26	CL:476	mixed, incl. Ribosomal protein, and translation	19	175	0.78	2.47e-08	7159.AAEL002047-PA,7159.AAEL002534-PA,7159.AAEL003872-PA,7159.AAEL005027-PA,7159.AAEL007699-PD,7159.AAEL007715-PA,7159.AAEL007771-PB,7159.AAEL008188-PA,7159.AAEL008353-PB,7159.AAEL009747-PA,7159.AAEL009994-PA,7159.AAEL010299-PB,7159.AAEL010756-PB,7159.AAEL010821-PA,7159.AAEL012279-PA,7159.AAEL014562-PA,7159.AAEL014932-PB,7159.AAEL017096-PA,7159.AAEL017516-PB	AAEL002047,AAEL002534,Tctp,AAEL005027,AAEL007699,AAEL007715,AAEL007771-PB,AAEL008188,AAEL008353,AAEL009747,AAEL009994,AAEL010299,AAEL010756,AAEL010821,AAEL012279,AAEL014562,AAEL012271,AAEL017096-PA,AAEL017516-PB
27	CL:7615	Citrate cycle (TCA cycle)	8	18	1.39	1.32e-07	7159.AAEL000746-PA,7159.AAEL002764-PA,7159.AAEL002956-PA,7159.AAEL003734-PA,7159.AAEL010143-PA,7159.AAEL010608-PA,7159.AAEL010814-PA,7159.AAEL011746-PB	AAEL000746,AAEL002764,AAEL002956,AAEL003734,AAEL010143,AAEL010608,AAEL010814,AAEL011746
28	CL:3101	Proteasome subunit	7	11	1.55	1.69e-07	7159.AAEL002401-PA,7159.AAEL003871-PA,7159.AAEL006061-PA,7159.AAEL006174-PA,7159.AAEL007049-PA,7159.AAEL008770-PA,7159.AAEL010087-PA	AAEL002401,AAEL003871,AAEL006061,AAEL006174,AAEL007049,AAEL008770,AAEL010087
29	CL:8942	mixed, incl. CF(1), and ATP synthase E chain	7	11	1.55	1.69e-07	7159.AAEL002813-PA,7159.AAEL004423-PA,7159.AAEL005610-PA,7159.AAEL006509-PA,7159.AAEL008848-PA,7159.AAEL010823-PA,7159.AAEL012175-PA	AAEL002813,AAEL004423,AAEL005610,AAEL006509,AAEL008848,AAEL010823,AAEL012175
30	CL:8838	Oxidative phosphorylation	8	19	1.37	1.73e-07	7159.AAEL000986-PB,7159.AAEL001210-PA,7159.AAEL005508-PA,7159.AAEL005946-PA,7159.AAEL007054-PA,7159.AAEL009066-PA,7159.AAEL010230-PA,7159.AAEL013876-PA	AAEL000986,AAEL001210,AAEL005508,AAEL005946,AAEL007054,AAEL009066,AAEL010230,AAEL013876
31	CL:7790	mixed, incl. Alanine, aspartate and glutamate metabolism, and Histidine metabolism	9	30	1.22	2.36e-07	7159.AAEL001490-PA,7159.AAEL001588-PA,7159.AAEL001887-PB,7159.AAEL004685-PA,7159.AAEL005422-PA,7159.AAEL009029-PA,7159.AAEL012609-PA,7159.AAEL013904-PA,7159.AAEL014080-PA	AAEL001490,AAEL001588,AAEL001887,AAEL004685,AAEL005422,AAEL009029,AAEL012609,AAEL013904,AAEL014080
32	CL:8902	mixed, incl. Respiratory chain, and UcrQ family	7	12	1.51	2.44e-07	7159.AAEL003234-PA,7159.AAEL003675-PA,7159.AAEL007868-PA,7159.AAEL008887-PA,7159.AAEL011871-PA,7159.AAEL013009-PA,7159.AAEL014944-PA	AAEL003234,AAEL003675,AAEL007868,AAEL008887,AAEL011871,AAEL013009,SGP2D7
33	CL:550	Ribosomal protein	9	37	1.13	9.86e-07	7159.AAEL002047-PA,7159.AAEL007715-PA,7159.AAEL008188-PA,7159.AAEL008353-PB,7159.AAEL009747-PA,7159.AAEL009994-PA,7159.AAEL010756-PB,7159.AAEL010821-PA,7159.AAEL014562-PA	AAEL002047,AAEL007715,AAEL008188,AAEL008353,AAEL009747,AAEL009994,AAEL010756,AAEL010821,AAEL014562
34	CL:10227	mixed, incl. Myosin tail, and Troponin	7	17	1.36	1.39e-06	7159.AAEL002572-PA,7159.AAEL002759-PA,7159.AAEL005324-PA,7159.AAEL005656-PA,7159.AAEL007306-PA,7159.AAEL010205-PB,7159.AAEL010850-PA	AAEL002572,AAEL002759,AAEL005324,AAEL005656,AAEL007306,AAEL010205,AAEL010850
35	CL:7824	mixed, incl. Aldehyde dehydrogenase domain, and Acylphosphatase	6	13	1.41	6.58e-06	7159.AAEL001490-PA,7159.AAEL004685-PA,7159.AAEL009029-PA,7159.AAEL012609-PA,7159.AAEL013904-PA,7159.AAEL014080-PA	AAEL001490,AAEL004685,AAEL009029,AAEL012609,AAEL013904,AAEL014080
36	CL:7698	Glycolysis, and Enolase	5	6	1.66	7.02e-06	7159.AAEL001668-PA,7159.AAEL002542-PA,7159.AAEL004988-PA,7159.AAEL005766-PB,7159.AAEL016984-PA	AAEL001668,AAEL002542,PGK,AAEL005766,AAEL016984-PA
37	CL:8841	Oxidative phosphorylation	6	14	1.37	8.96e-06	7159.AAEL000986-PB,7159.AAEL001210-PA,7159.AAEL005508-PA,7159.AAEL007054-PA,7159.AAEL010230-PA,7159.AAEL013876-PA	AAEL000986,AAEL001210,AAEL005508,AAEL007054,AAEL010230,AAEL013876
38	CL:3059	Proteasome, and JAB/MPN domain	8	41	1.03	2e-05	7159.AAEL002401-PA,7159.AAEL003871-PA,7159.AAEL006061-PA,7159.AAEL006174-PA,7159.AAEL007049-PA,7159.AAEL008770-PA,7159.AAEL010087-PA,7159.AAEL013089-PA	AAEL002401,AAEL003871,AAEL006061,AAEL006174,AAEL007049,AAEL008770,AAEL010087,AAEL013089
39	CL:8403	mixed, incl. AhpC/TSA family, and Copper/zinc superoxide dismutase (SODC)	7	33	1.07	5.18e-05	7159.AAEL000274-PA,7159.AAEL002309-PA,7159.AAEL002501-PA,7159.AAEL004823-PA,7159.AAEL010777-PA,7159.AAEL013407-PA,7159.AAEL013528-PA	CUSOD3_a,TPX4,AAEL002501,MNSOD1,AAEL010777,CAT1B,TPX1
40	CL:8402	mixed, incl. Glutathione metabolism, and AhpC/TSA family	9	65	0.88	5.46e-05	7159.AAEL000274-PA,7159.AAEL000424-PA,7159.AAEL002309-PA,7159.AAEL002501-PA,7159.AAEL004823-PA,7159.AAEL007962-PA,7159.AAEL010777-PA,7159.AAEL013407-PA,7159.AAEL013528-PA	CUSOD3_a,AAEL000424,TPX4,AAEL002501,MNSOD1,GSTE4,AAEL010777,CAT1B,TPX1
41	CL:7742	Pyruvate dehydrogenase (acetyl-transferring) E1 component, alpha subunit, subgroup y, and Dihydrolipoamide dehydrogenase	4	5	1.65	9.41e-05	7159.AAEL004294-PA,7159.AAEL004338-PA,7159.AAEL006928-PA,7159.AAEL013613-PA	AAEL004294,AAEL004338,AAEL006928,AAEL013613
42	CL:8954	CF(1), and ATPase, OSCP/delta subunit	4	5	1.65	9.41e-05	7159.AAEL005610-PA,7159.AAEL008848-PA,7159.AAEL010823-PA,7159.AAEL012175-PA	AAEL005610,AAEL008848,AAEL010823,AAEL012175
43	CL:7656	mixed, incl. L-lactate/malate dehydrogenase, and 2-Oxocarboxylic acid metabolism	5	13	1.33	9.69e-05	7159.AAEL001091-PA,7159.AAEL002399-PA,7159.AAEL005790-PA,7159.AAEL008166-PA,7159.AAEL009872-PA	AAEL001091,mAAT,AAEL005790,AAEL008166,AAEL009872
44	CL:8405	mixed, incl. AhpC/TSA family, and Copper/zinc superoxide dismutase (SODC)	6	24	1.14	9.77e-05	7159.AAEL000274-PA,7159.AAEL002309-PA,7159.AAEL004823-PA,7159.AAEL010777-PA,7159.AAEL013407-PA,7159.AAEL013528-PA	CUSOD3_a,TPX4,MNSOD1,AAEL010777,CAT1B,TPX1
45	CL:10216	mixed, incl. EF-hand domain, and P-type ATPase, transmembrane domain superfamily	9	73	0.83	0.00011	7159.AAEL002572-PA,7159.AAEL002759-PA,7159.AAEL005324-PA,7159.AAEL005338-PA,7159.AAEL005656-PA,7159.AAEL007306-PA,7159.AAEL007883-PB,7159.AAEL010205-PB,7159.AAEL010850-PA	AAEL002572,AAEL002759,AAEL005324,AAEL005338,AAEL005656,AAEL007306,AAEL007883,AAEL010205,AAEL010850
46	CL:3104	Proteasome B-type subunit, and Proteasome subunit alpha2	4	6	1.57	0.00014	7159.AAEL006061-PA,7159.AAEL006174-PA,7159.AAEL007049-PA,7159.AAEL008770-PA	AAEL006061,AAEL006174,AAEL007049,AAEL008770
47	CL:25253	Allergen, and Pheromone/general odorant binding protein superfamily	4	7	1.5	0.00021	7159.AAEL006347-PA,7159.AAEL006417-PA,7159.AAEL006424-PA,7159.AAEL010235-PA	APY,AAEL006417,D7,AAEL010235
48	CL:24667	mixed, incl. Peptidase C1A, and MD-2-related lipid-recognition domain	8	62	0.85	0.00024	7159.AAEL002833-PA,7159.AAEL003046-PA,7159.AAEL004120-PA,7159.AAEL006169-PA,7159.AAEL009637-PA,7159.AAEL009760-PA,7159.AAEL011641-PA,7159.AAEL012064-PA	AAEL002833,AAEL003046,AAEL004120,AAEL006169,CAT-B3,AAEL009760,AAEL011641,AAEL012064
49	CL:10009	mostly uncharacterized, incl. EF-hand, calcium binding motif, and Actin-binding	13	177	0.61	0.00025	7159.AAEL002572-PA,7159.AAEL002759-PA,7159.AAEL005324-PA,7159.AAEL005338-PA,7159.AAEL005656-PA,7159.AAEL006872-PA,7159.AAEL007306-PA,7159.AAEL007883-PB,7159.AAEL010205-PB,7159.AAEL010850-PA,7159.AAEL011778-PA,7159.AAEL012996-PA,7159.AAEL013353-PC	AAEL002572,AAEL002759,AAEL005324,AAEL005338,AAEL005656,AAEL006872,AAEL007306,AAEL007883,AAEL010205,AAEL010850,AAEL011778,AAEL012996,AAEL013353
50	CL:8407	mixed, incl. AhpC/TSA family, and Superoxide dismutase, copper/zinc, binding site	5	17	1.21	0.00025	7159.AAEL002309-PA,7159.AAEL004823-PA,7159.AAEL010777-PA,7159.AAEL013407-PA,7159.AAEL013528-PA	TPX4,MNSOD1,AAEL010777,CAT1B,TPX1
51	CL:8844	mixed, incl. Zinc-finger domain, and Thioredoxin-like [2Fe-2S] ferredoxin	4	8	1.44	0.0003	7159.AAEL000986-PB,7159.AAEL001210-PA,7159.AAEL005508-PA,7159.AAEL010230-PA	AAEL000986,AAEL001210,AAEL005508,AAEL010230
52	CL:24666	mixed, incl. Peptidase C1A, and MD-2-related lipid-recognition domain	9	86	0.76	0.00032	7159.AAEL002833-PA,7159.AAEL003046-PA,7159.AAEL004120-PA,7159.AAEL006169-PA,7159.AAEL009637-PA,7159.AAEL009760-PA,7159.AAEL009955-PA,7159.AAEL011641-PA,7159.AAEL012064-PA	AAEL002833,AAEL003046,AAEL004120,AAEL006169,CAT-B3,AAEL009760,AAEL009955,AAEL011641,AAEL012064
53	CL:8183	mixed, incl. Pentose and glucuronate interconversions, and Carbohydrate kinase, FGGY, C-terminal	6	32	1.02	0.00034	7159.AAEL003873-PB,7159.AAEL004086-PB,7159.AAEL004088-PA,7159.AAEL004102-PA,7159.AAEL006836-PA,7159.AAEL011112-PC	AAEL003873,AAEL004086,AAEL004088,AAEL004102,AAEL006836,AAEL011112
54	CL:8184	Folate biosynthesis, and Alcohol dehydrogenase, zinc-type, conserved site	5	21	1.12	0.00053	7159.AAEL004086-PB,7159.AAEL004088-PA,7159.AAEL004102-PA,7159.AAEL006836-PA,7159.AAEL011112-PC	AAEL004086,AAEL004088,AAEL004102,AAEL006836,AAEL011112
55	CL:10229	mixed, incl. Troponin, and Myosin tail	4	10	1.34	0.00054	7159.AAEL002572-PA,7159.AAEL002759-PA,7159.AAEL010205-PB,7159.AAEL010850-PA	AAEL002572,AAEL002759,AAEL010205,AAEL010850
56	CL:8577	mixed, incl. Fatty acid degradation, and Enoyl-CoA hydratase/isomerase	7	53	0.86	0.00056	7159.AAEL003993-PA,7159.AAEL008574-PA,7159.AAEL010008-PA,7159.AAEL010146-PB,7159.AAEL010697-PA,7159.AAEL012439-PA,7159.AAEL013739-PA	AAEL003993,AAEL008574,AAEL010008,AAEL010146,AAEL010697,AAEL012439,AAEL013739
57	CL:552	Ribosomal protein	5	24	1.06	0.00087	7159.AAEL007715-PA,7159.AAEL008188-PA,7159.AAEL008353-PB,7159.AAEL009747-PA,7159.AAEL010756-PB	AAEL007715,AAEL008188,AAEL008353,AAEL009747,AAEL010756
58	CL:24668	mixed, incl. Peptidase C1A, and MD-2-related lipid-recognition domain	6	43	0.89	0.0013	7159.AAEL002833-PA,7159.AAEL003046-PA,7159.AAEL004120-PA,7159.AAEL006169-PA,7159.AAEL009637-PA,7159.AAEL012064-PA	AAEL002833,AAEL003046,AAEL004120,AAEL006169,CAT-B3,AAEL012064
59	CL:10233	mixed, incl. Myosin light chain alkali, and Troponin	3	5	1.52	0.0017	7159.AAEL002572-PA,7159.AAEL002759-PA,7159.AAEL010850-PA	AAEL002572,AAEL002759,AAEL010850
60	CL:24676	Papain-like cysteine endopeptidase, and Aspartyl protease	3	5	1.52	0.0017	7159.AAEL002833-PA,7159.AAEL006169-PA,7159.AAEL009637-PA	AAEL002833,AAEL006169,CAT-B3
61	CL:7710	Glycolysis, and Transaldolase type 1	3	5	1.52	0.0017	7159.AAEL004434-PA,7159.AAEL006895-PA,7159.AAEL012994-PA	AAEL004434,AAEL006895,AAEL012994
62	CL:8878	mixed, incl. SLBB domain, and Molybdopterin oxidoreductase	3	5	1.52	0.0017	7159.AAEL011381-PA,7159.AAEL012552-PA,7159.AAEL012950-PA	AAEL011381,AAEL012552,AAEL012950
63	CL:8578	Fatty acid degradation, and Enoyl-CoA hydratase/isomerase	6	47	0.85	0.0019	7159.AAEL003993-PA,7159.AAEL008574-PA,7159.AAEL010008-PA,7159.AAEL010146-PB,7159.AAEL010697-PA,7159.AAEL012439-PA	AAEL003993,AAEL008574,AAEL010008,AAEL010146,AAEL010697,AAEL012439
64	CL:8185	Folate biosynthesis, and Glucose dehydrogenase C-terminus	4	16	1.14	0.0021	7159.AAEL004088-PA,7159.AAEL004102-PA,7159.AAEL006836-PA,7159.AAEL011112-PC	AAEL004088,AAEL004102,AAEL006836,AAEL011112
65	CL:25236	mixed, incl. Serpin family, and Venom allergen 3, insect	3	6	1.44	0.0024	7159.AAEL000726-PA,7159.AAEL000749-PA,7159.AAEL007420-PB	AAEL000726,AAEL000749,SRPN25
66	CL:8202	Pentose and glucuronate interconversions	3	6	1.44	0.0024	7159.AAEL004088-PA,7159.AAEL004102-PA,7159.AAEL011112-PC	AAEL004088,AAEL004102,AAEL011112
67	CL:8587	Fatty acid elongation	3	6	1.44	0.0024	7159.AAEL003993-PA,7159.AAEL010146-PB,7159.AAEL010697-PA	AAEL003993,AAEL010146,AAEL010697
68	CL:8905	mixed, incl. UcrQ family, and Cytochrome c1	3	6	1.44	0.0024	7159.AAEL003675-PA,7159.AAEL007868-PA,7159.AAEL011871-PA	AAEL003675,AAEL007868,AAEL011871
69	CL:8943	mixed, incl. ATP synthase E chain, and Mitochondrial ATP synthase g subunit	3	6	1.44	0.0024	7159.AAEL002813-PA,7159.AAEL004423-PA,7159.AAEL006509-PA	AAEL002813,AAEL004423,AAEL006509
70	CL:8970	mixed, incl. Cytochrome c oxidase subunit 6C, and Cytochrome b-c1 complex subunit 10	3	6	1.44	0.0024	7159.AAEL002825-PA,7159.AAEL009201-PA,7159.AAEL009257-PA	AAEL002825,AAEL009201,AAEL009257
71	CL:8583	Fatty acid degradation	4	18	1.09	0.0029	7159.AAEL003993-PA,7159.AAEL008574-PA,7159.AAEL010146-PB,7159.AAEL010697-PA	AAEL003993,AAEL008574,AAEL010146,AAEL010697
72	CL:12958	mixed, incl. Calponin repeat, and Senescence marker protein-30 (SMP-30)	4	19	1.07	0.0034	7159.AAEL001319-PA,7159.AAEL005997-PA,7159.AAEL008303-PA,7159.AAEL013279-PA	AAEL001319,AAEL005997,AAEL008303,AAEL013279
73	CL:8358	mixed, incl. NAD-binding of NADP-dependent 3-hydroxyisobutyrate dehydrogenase, and Vitamin B6 metabolism	4	20	1.04	0.004	7159.AAEL001649-PA,7159.AAEL005270-PA,7159.AAEL009601-PA,7159.AAEL014393-PA	AAEL001649,AAEL005270,AAEL009601,AAEL014393
74	CL:7618	Citrate cycle (TCA cycle)	3	8	1.32	0.0042	7159.AAEL002764-PA,7159.AAEL010608-PA,7159.AAEL011746-PB	AAEL002764,AAEL010608,AAEL011746
75	CL:9042	mixed, incl. Translocation, and Tim17/Tim22/Tim23/Pmp24 family	6	57	0.76	0.0043	7159.AAEL001872-PA,7159.AAEL002526-PA,7159.AAEL004065-PA,7159.AAEL004855-PA,7159.AAEL010884-PA,7159.AAEL011184-PA	VDAC,AAEL002526,AAEL004065,AAEL004855,AAEL010884,AAEL011184
76	CL:8579	Fatty acid degradation, and Enoyl-CoA hydratase/isomerase	5	38	0.86	0.0047	7159.AAEL003993-PA,7159.AAEL008574-PA,7159.AAEL010146-PB,7159.AAEL010697-PA,7159.AAEL012439-PA	AAEL003993,AAEL008574,AAEL010146,AAEL010697,AAEL012439
77	CL:604	mixed, incl. ribosome, and Ribosomal protein L5	3	10	1.22	0.0068	7159.AAEL009994-PA,7159.AAEL010821-PA,7159.AAEL014562-PA	AAEL009994,AAEL010821,AAEL014562
78	CL:8410	AhpC/TSA family, and Catalase	3	10	1.22	0.0068	7159.AAEL010777-PA,7159.AAEL013407-PA,7159.AAEL013528-PA	AAEL010777,CAT1B,TPX1
79	CL:630	mixed, incl. Zinc-binding ribosomal protein, and Ribosomal protein L6	3	11	1.18	0.0083	7159.AAEL002534-PA,7159.AAEL007699-PD,7159.AAEL010299-PB	AAEL002534,AAEL007699,AAEL010299
80	CL:7912	mixed, incl. One-carbon metabolism, and Cysteine biosynthesis	3	11	1.18	0.0083	7159.AAEL005336-PA,7159.AAEL008341-PA,7159.AAEL012578-PA	AAEL005336,AAEL008341,AAEL012578
81	CL:9333	Oxidoreductase NAD-binding domain , and Cytochrome b5-like heme/steroid binding domain	3	11	1.18	0.0083	7159.AAEL003349-PA,7159.AAEL004457-PA,7159.AAEL010017-PA	AAEL003349,AAEL004457,AAEL010017
82	CL:24670	mixed, incl. Peptidase C1A, and Vitellinogen, open beta-sheet	4	27	0.91	0.0096	7159.AAEL002833-PA,7159.AAEL003046-PA,7159.AAEL006169-PA,7159.AAEL009637-PA	AAEL002833,AAEL003046,AAEL006169,CAT-B3
83	CL:7940	mixed, incl. FMN-dependent dehydrogenase, and Serine-pyruvate aminotransferase/2-aminoethylphosphonate-pyruvate transaminase	3	13	1.11	0.0119	7159.AAEL002165-PA,7159.AAEL004532-PA,7159.AAEL014817-PA	AAEL002165,AAEL004532,AAEL014817
84	CL:554	Ribosomal protein	3	15	1.04	0.0165	7159.AAEL008188-PA,7159.AAEL009747-PA,7159.AAEL010756-PB	AAEL008188,AAEL009747,AAEL010756
85	CL:9470	mixed, incl. Tyrosine metabolism, and Tryptophan catabolism	3	18	0.96	0.0249	7159.AAEL004435-PA,7159.AAEL011973-PA,7159.AAEL014600-PA	AAEL004435,AAEL011973,AAEL014600
86	CL:10251	mixed, incl. ZASP-like motif, and Repeat of unknown function (DUF1136)	2	5	1.34	0.0264	7159.AAEL005324-PA,7159.AAEL007306-PA	AAEL005324,AAEL007306
87	CL:11036	Inositol monophosphatase, conserved site, and Inositol oxygenase	2	5	1.34	0.0264	7159.AAEL000372-PA,7159.AAEL004967-PA	AAEL000372,AAEL004967
88	CL:11886	mixed, incl. G2F domain, and Osteonectin-like, conserved site	2	5	1.34	0.0264	7159.AAEL007226-PA,7159.AAEL018219-PA	AAEL007226,AAEL011604
89	CL:12981	mixed, incl. Dymeclin, and Calponin/LIMCH1	2	5	1.34	0.0264	7159.AAEL008303-PA,7159.AAEL013279-PA	AAEL008303,AAEL013279
90	CL:14468	BTB/POZ domain, and Potassium channel tetramerisation-type BTB domain	2	5	1.34	0.0264	7159.AAEL004209-PA,7159.AAEL008401-PA	AAEL004209,AAEL008401
91	CL:23576	Insect allergen-related, and NADH-ubiquinone reductase complex 1 MLRQ subunit	2	5	1.34	0.0264	7159.AAEL002595-PA,7159.AAEL002881-PA	AAEL002595,AAEL002881
92	CL:3658	Galactose mutarotase-like, and Glucosidase II beta subunit-like	2	5	1.34	0.0264	7159.AAEL010599-PA,7159.AAEL012394-PA	AAEL010599,AAEL012394
93	CL:590	mixed, incl. Ribosomal protein L21e, and Ribosomal protein L28e	2	5	1.34	0.0264	7159.AAEL007715-PA,7159.AAEL008353-PB	AAEL007715,AAEL008353
94	CL:7638	Isocitrate/isopropylmalate dehydrogenase	2	5	1.34	0.0264	7159.AAEL010143-PA,7159.AAEL010814-PA	AAEL010143,AAEL010814
95	CL:7658	L-lactate/malate dehydrogenase, and Fumarase C C-terminus	2	5	1.34	0.0264	7159.AAEL005790-PA,7159.AAEL008166-PA	AAEL005790,AAEL008166
96	CL:7672	Aspartate/other aminotransferase, and L-lactate dehydrogenase	2	5	1.34	0.0264	7159.AAEL002399-PA,7159.AAEL009872-PA	mAAT,AAEL009872
97	CL:7826	mixed, incl. valine metabolic process, and 3-hydroxyisobutyrate dehydrogenase	2	5	1.34	0.0264	7159.AAEL009029-PA,7159.AAEL013904-PA	AAEL009029,AAEL013904
98	CL:7865	Glycine, serine and threonine metabolism, and One carbon pool by folate	4	38	0.76	0.0264	7159.AAEL005336-PA,7159.AAEL008341-PA,7159.AAEL010276-PA,7159.AAEL012578-PA	AAEL005336,AAEL008341,AAEL010276,AAEL012578
99	CL:7942	mixed, incl. 4-hydroxy-tetrahydrodipicolinate synthase, DapA, and Malate synthase	2	5	1.34	0.0264	7159.AAEL004532-PA,7159.AAEL014817-PA	AAEL004532,AAEL014817
100	CL:8011	Alpha-D-phosphohexomutase superfamily, and Carbohydrate phosphorylase	2	5	1.34	0.0264	7159.AAEL000703-PA,7159.AAEL010037-PA	AAEL000703,AAEL010037
101	CL:8389	Vitamin B6 metabolism, and Alanine racemase, N-terminal	2	5	1.34	0.0264	7159.AAEL001649-PA,7159.AAEL009601-PA	AAEL001649,AAEL009601
102	CL:8413	Peroxidase, and Thioredoxin/glutathione reductase selenoprotein	2	5	1.34	0.0264	7159.AAEL010777-PA,7159.AAEL013407-PA	AAEL010777,CAT1B
103	CL:8927	mixed, incl. Cytochrome c oxidase, subunit Vb, and Cytochrome c oxidase subunit IV	2	5	1.34	0.0264	7159.AAEL008880-PA,7159.AAEL013007-PA	AAEL008880,AAEL008697
104	CL:9142	Adenine nucleotide translocator 1, and Porin, eukaryotic type	2	5	1.34	0.0264	7159.AAEL001872-PA,7159.AAEL004855-PA	VDAC,AAEL004855
105	CL:9242	mixed, incl. Cytochrome b5-like heme/steroid binding domain, and Porphyrin and chlorophyll metabolism	5	62	0.65	0.0264	7159.AAEL002304-PA,7159.AAEL003349-PA,7159.AAEL004457-PA,7159.AAEL004465-PB,7159.AAEL010017-PA	AAEL002304,AAEL003349,AAEL004457,AAEL004465,AAEL010017
106	CL:9492	Tyrosine metabolism	2	5	1.34	0.0264	7159.AAEL011973-PA,7159.AAEL014600-PA	AAEL011973,AAEL014600
107	CL:24732	Domain involved in innate immunity and lipid metabolism., and NPC1-like	2	6	1.27	0.0303	7159.AAEL004120-PA,7159.AAEL012064-PA	AAEL004120,AAEL012064
108	CL:7838	mixed, incl. Acylphosphatase, and Acetate-CoA ligase	2	6	1.27	0.0303	7159.AAEL001490-PA,7159.AAEL014080-PA	AAEL001490,AAEL014080
109	CL:9099	mixed, incl. Mitochondrial outer membrane transport complex Sam37/metaxin, N-terminal domain, and Surface antigen	2	6	1.27	0.0303	7159.AAEL002526-PA,7159.AAEL004065-PA	AAEL002526,AAEL004065
110	CL:9335	Oxidoreductase NAD-binding domain , and Cytochrome b5, heme-binding site	2	6	1.27	0.0303	7159.AAEL003349-PA,7159.AAEL010017-PA	AAEL003349,AAEL010017
111	CL:16157	Ferritin	2	7	1.2	0.0375	7159.AAEL002158-PA,7159.AAEL007383-PB	AAEL002158,AAEL007383
112	CL:25692	mixed, incl. Venom allergen 3, insect, and CRAL/TRIO, N-terminal domain	2	7	1.2	0.0375	7159.AAEL011797-PA,7159.AAEL011798-PA	AAEL011797,AAEL011798
Clusters in Temephos resistant DEPS
No.	#term ID	term description	observed gene count	background gene count	strength	false discovery rate	matching proteins in your network (IDs)	matching proteins in your network (labels)
1	CL:7606	mixed, incl. Carbon metabolism, and Aldehyde dehydrogenase domain	43	180	1.09	2.28e-28	7159.AAEL000746-PA,7159.AAEL001134-PA,7159.AAEL001588-PA,7159.AAEL001668-PA,7159.AAEL001887-PB,7159.AAEL002399-PA,7159.AAEL002542-PA,7159.AAEL002764-PA,7159.AAEL003734-PA,7159.AAEL004059-PA,7159.AAEL004294-PA,7159.AAEL004338-PA,7159.AAEL004434-PA,7159.AAEL004701-PA,7159.AAEL004988-PA,7159.AAEL005422-PA,7159.AAEL005552-PB,7159.AAEL005766-PB,7159.AAEL005790-PA,7159.AAEL006895-PA,7159.AAEL006928-PA,…	AAEL000746,AAEL001134,AAEL001588,AAEL001668,AAEL001887,mAAT,AAEL002542,AAEL002764,AAEL003734,AAEL004059,AAEL004294,AAEL004338,AAEL004434,AAEL004701,PGK,AAEL005422,AAEL005552,AAEL005766,AAEL005790,AAEL006895,AAEL006928,AAEL008160,AAEL008166,AAEL008341,AAEL009029,AAEL009872,AAEL009948,AAEL010143,AAEL010276,GDH,AAEL010608,AAEL010814,AAEL011746,AAEL012014,AAEL012576,AAEL012764,AAEL012994,AAEL013904,A…
2	CL:7607	mixed, incl. Carbon metabolism, and Aldehyde dehydrogenase domain	42	167	1.12	2.28e-28	7159.AAEL000746-PA,7159.AAEL001134-PA,7159.AAEL001588-PA,7159.AAEL001668-PA,7159.AAEL001887-PB,7159.AAEL002399-PA,7159.AAEL002542-PA,7159.AAEL002764-PA,7159.AAEL003734-PA,7159.AAEL004059-PA,7159.AAEL004294-PA,7159.AAEL004338-PA,7159.AAEL004434-PA,7159.AAEL004701-PA,7159.AAEL004988-PA,7159.AAEL005422-PA,7159.AAEL005552-PB,7159.AAEL005766-PB,7159.AAEL005790-PA,7159.AAEL006895-PA,7159.AAEL006928-PA,…	AAEL000746,AAEL001134,AAEL001588,AAEL001668,AAEL001887,mAAT,AAEL002542,AAEL002764,AAEL003734,AAEL004059,AAEL004294,AAEL004338,AAEL004434,AAEL004701,PGK,AAEL005422,AAEL005552,AAEL005766,AAEL005790,AAEL006895,AAEL006928,AAEL008160,AAEL008166,AAEL008341,AAEL009029,AAEL009872,AAEL009948,AAEL010143,AAEL010276,GDH,AAEL010608,AAEL010814,AAEL011746,AAEL012014,AAEL012576,AAEL012764,AAEL012994,AAEL013904,A…
3	CL:7609	mixed, incl. Carbon metabolism, and Alanine, aspartate and glutamate metabolism	36	125	1.18	3.22e-26	7159.AAEL000746-PA,7159.AAEL001134-PA,7159.AAEL001588-PA,7159.AAEL001668-PA,7159.AAEL001887-PB,7159.AAEL002399-PA,7159.AAEL002542-PA,7159.AAEL002764-PA,7159.AAEL003734-PA,7159.AAEL004294-PA,7159.AAEL004338-PA,7159.AAEL004434-PA,7159.AAEL004701-PA,7159.AAEL004988-PA,7159.AAEL005422-PA,7159.AAEL005552-PB,7159.AAEL005766-PB,7159.AAEL005790-PA,7159.AAEL006895-PA,7159.AAEL006928-PA,7159.AAEL008160-PA,…	AAEL000746,AAEL001134,AAEL001588,AAEL001668,AAEL001887,mAAT,AAEL002542,AAEL002764,AAEL003734,AAEL004294,AAEL004338,AAEL004434,AAEL004701,PGK,AAEL005422,AAEL005552,AAEL005766,AAEL005790,AAEL006895,AAEL006928,AAEL008160,AAEL008166,AAEL009029,AAEL009872,AAEL010143,GDH,AAEL010608,AAEL010814,AAEL011746,AAEL012014,AAEL012576,AAEL012994,AAEL013904,AAEL014080,AAEL014734,AAEL016984-PA
4	CL:7612	Carbon metabolism, and Phosphoenolpyruvate carboxykinase, C-terminal	26	72	1.27	9.67e-21	7159.AAEL000746-PA,7159.AAEL001668-PA,7159.AAEL002399-PA,7159.AAEL002542-PA,7159.AAEL002764-PA,7159.AAEL003734-PA,7159.AAEL004294-PA,7159.AAEL004338-PA,7159.AAEL004434-PA,7159.AAEL004988-PA,7159.AAEL005552-PB,7159.AAEL005766-PB,7159.AAEL005790-PA,7159.AAEL006895-PA,7159.AAEL006928-PA,7159.AAEL008166-PA,7159.AAEL009872-PA,7159.AAEL010143-PA,7159.AAEL010464-PC,7159.AAEL010608-PA,7159.AAEL010814-PA,…	AAEL000746,AAEL001668,mAAT,AAEL002542,AAEL002764,AAEL003734,AAEL004294,AAEL004338,AAEL004434,PGK,AAEL005552,AAEL005766,AAEL005790,AAEL006895,AAEL006928,AAEL008166,AAEL009872,AAEL010143,GDH,AAEL010608,AAEL010814,AAEL011746,AAEL012014,AAEL012576,AAEL012994,AAEL016984-PA
5	CL:7610	Carbon metabolism, and Fatty acid biosynthesis	27	90	1.19	6.37e-20	7159.AAEL000746-PA,7159.AAEL001668-PA,7159.AAEL002399-PA,7159.AAEL002542-PA,7159.AAEL002764-PA,7159.AAEL003734-PA,7159.AAEL004294-PA,7159.AAEL004338-PA,7159.AAEL004434-PA,7159.AAEL004988-PA,7159.AAEL005552-PB,7159.AAEL005766-PB,7159.AAEL005790-PA,7159.AAEL006895-PA,7159.AAEL006928-PA,7159.AAEL008160-PA,7159.AAEL008166-PA,7159.AAEL009872-PA,7159.AAEL010143-PA,7159.AAEL010464-PC,7159.AAEL010608-PA,…	AAEL000746,AAEL001668,mAAT,AAEL002542,AAEL002764,AAEL003734,AAEL004294,AAEL004338,AAEL004434,PGK,AAEL005552,AAEL005766,AAEL005790,AAEL006895,AAEL006928,AAEL008160,AAEL008166,AAEL009872,AAEL010143,GDH,AAEL010608,AAEL010814,AAEL011746,AAEL012014,AAEL012576,AAEL012994,AAEL016984-PA
6	CL:475	mixed, incl. Ribosomal protein, and Protein biosynthesis	30	185	0.93	9.58e-16	7159.AAEL000823-PB,7159.AAEL000987-PA,7159.AAEL001715-PA,7159.AAEL002534-PA,7159.AAEL003872-PA,7159.AAEL004347-PA,7159.AAEL005027-PA,7159.AAEL005220-PA,7159.AAEL006851-PA,7159.AAEL007650-PA,7159.AAEL007699-PD,7159.AAEL007715-PA,7159.AAEL007771-PB,7159.AAEL007945-PA,7159.AAEL008083-PA,7159.AAEL008188-PA,7159.AAEL008353-PB,7159.AAEL009313-PA,7159.AAEL009747-PA,7159.AAEL009994-PA,7159.AAEL010318-PB,…	AAEL000823,AAEL000987,AAEL001715,AAEL002534,Tctp,AAEL004347,AAEL005027,AAEL005085,eIF3-S4-1,AAEL007650,AAEL007699,AAEL007715,AAEL007771-PB,AAEL007945,AAEL013694,AAEL008188,AAEL008353,AAEL009313,AAEL009747,AAEL009994,AAEL010318,AAEL010756,AAEL010821,AAEL011587,AAEL011656,AAEL011711,AAEL013272,AAEL014562,AAEL017096-PA,AAEL017516-PB
7	CL:476	mixed, incl. Ribosomal protein, and translation	28	175	0.92	1.46e-14	7159.AAEL000823-PB,7159.AAEL000987-PA,7159.AAEL002534-PA,7159.AAEL003872-PA,7159.AAEL004347-PA,7159.AAEL005027-PA,7159.AAEL005220-PA,7159.AAEL006851-PA,7159.AAEL007699-PD,7159.AAEL007715-PA,7159.AAEL007771-PB,7159.AAEL007945-PA,7159.AAEL008083-PA,7159.AAEL008188-PA,7159.AAEL008353-PB,7159.AAEL009313-PA,7159.AAEL009747-PA,7159.AAEL009994-PA,7159.AAEL010318-PB,7159.AAEL010756-PB,7159.AAEL010821-PA,…	AAEL000823,AAEL000987,AAEL002534,Tctp,AAEL004347,AAEL005027,AAEL005085,eIF3-S4-1,AAEL007699,AAEL007715,AAEL007771-PB,AAEL007945,AAEL013694,AAEL008188,AAEL008353,AAEL009313,AAEL009747,AAEL009994,AAEL010318,AAEL010756,AAEL010821,AAEL011587,AAEL011656,AAEL011711,AAEL013272,AAEL014562,AAEL017096-PA,AAEL017516-PB
8	CL:499	Ribosomal protein, and Ribosomal protein 50S-L18Ae/60S-L20/60S-L18A	23	114	1.02	8.92e-14	7159.AAEL000823-PB,7159.AAEL000987-PA,7159.AAEL002534-PA,7159.AAEL003872-PA,7159.AAEL005027-PA,7159.AAEL005220-PA,7159.AAEL007699-PD,7159.AAEL007715-PA,7159.AAEL007771-PB,7159.AAEL008083-PA,7159.AAEL008188-PA,7159.AAEL008353-PB,7159.AAEL009313-PA,7159.AAEL009747-PA,7159.AAEL009994-PA,7159.AAEL010756-PB,7159.AAEL010821-PA,7159.AAEL011587-PA,7159.AAEL011656-PA,7159.AAEL013272-PA,7159.AAEL014562-PA,…	AAEL000823,AAEL000987,AAEL002534,Tctp,AAEL005027,AAEL005085,AAEL007699,AAEL007715,AAEL007771-PB,AAEL013694,AAEL008188,AAEL008353,AAEL009313,AAEL009747,AAEL009994,AAEL010756,AAEL010821,AAEL011587,AAEL011656,AAEL013272,AAEL014562,AAEL017096-PA,AAEL017516-PB
9	CL:486	mixed, incl. Ribosomal protein, and Ubiquitin	24	129	0.99	9.19e-14	7159.AAEL000823-PB,7159.AAEL000987-PA,7159.AAEL002534-PA,7159.AAEL003872-PA,7159.AAEL005027-PA,7159.AAEL005220-PA,7159.AAEL007699-PD,7159.AAEL007715-PA,7159.AAEL007771-PB,7159.AAEL008083-PA,7159.AAEL008188-PA,7159.AAEL008353-PB,7159.AAEL009313-PA,7159.AAEL009747-PA,7159.AAEL009994-PA,7159.AAEL010756-PB,7159.AAEL010821-PA,7159.AAEL011587-PA,7159.AAEL011656-PA,7159.AAEL011711-PA,7159.AAEL013272-PA,…	AAEL000823,AAEL000987,AAEL002534,Tctp,AAEL005027,AAEL005085,AAEL007699,AAEL007715,AAEL007771-PB,AAEL013694,AAEL008188,AAEL008353,AAEL009313,AAEL009747,AAEL009994,AAEL010756,AAEL010821,AAEL011587,AAEL011656,AAEL011711,AAEL013272,AAEL014562,AAEL017096-PA,AAEL017516-PB
10	CL:531	Ribosomal protein, and Ribosomal protein L2, domain 2	19	73	1.13	3.39e-13	7159.AAEL000823-PB,7159.AAEL000987-PA,7159.AAEL002534-PA,7159.AAEL005220-PA,7159.AAEL007699-PD,7159.AAEL007715-PA,7159.AAEL007771-PB,7159.AAEL008083-PA,7159.AAEL008188-PA,7159.AAEL008353-PB,7159.AAEL009747-PA,7159.AAEL009994-PA,7159.AAEL010756-PB,7159.AAEL010821-PA,7159.AAEL011587-PA,7159.AAEL011656-PA,7159.AAEL013272-PA,7159.AAEL014562-PA,7159.AAEL017516-PB	AAEL000823,AAEL000987,AAEL002534,AAEL005085,AAEL007699,AAEL007715,AAEL007771-PB,AAEL013694,AAEL008188,AAEL008353,AAEL009747,AAEL009994,AAEL010756,AAEL010821,AAEL011587,AAEL011656,AAEL013272,AAEL014562,AAEL017516-PB
11	CL:508	Ribosomal protein, and Ribosomal protein L7, eukaryotic/archaeal	21	103	1.03	7.21e-13	7159.AAEL000823-PB,7159.AAEL000987-PA,7159.AAEL002534-PA,7159.AAEL005027-PA,7159.AAEL005220-PA,7159.AAEL007699-PD,7159.AAEL007715-PA,7159.AAEL007771-PB,7159.AAEL008083-PA,7159.AAEL008188-PA,7159.AAEL008353-PB,7159.AAEL009747-PA,7159.AAEL009994-PA,7159.AAEL010756-PB,7159.AAEL010821-PA,7159.AAEL011587-PA,7159.AAEL011656-PA,7159.AAEL013272-PA,7159.AAEL014562-PA,7159.AAEL017096-PA,7159.AAEL017516-PB	AAEL000823,AAEL000987,AAEL002534,AAEL005027,AAEL005085,AAEL007699,AAEL007715,AAEL007771-PB,AAEL013694,AAEL008188,AAEL008353,AAEL009747,AAEL009994,AAEL010756,AAEL010821,AAEL011587,AAEL011656,AAEL013272,AAEL014562,AAEL017096-PA,AAEL017516-PB
12	CL:536	Ribosomal protein	18	68	1.14	1.06e-12	7159.AAEL000823-PB,7159.AAEL000987-PA,7159.AAEL002534-PA,7159.AAEL007699-PD,7159.AAEL007715-PA,7159.AAEL007771-PB,7159.AAEL008083-PA,7159.AAEL008188-PA,7159.AAEL008353-PB,7159.AAEL009747-PA,7159.AAEL009994-PA,7159.AAEL010756-PB,7159.AAEL010821-PA,7159.AAEL011587-PA,7159.AAEL011656-PA,7159.AAEL013272-PA,7159.AAEL014562-PA,7159.AAEL017516-PB	AAEL000823,AAEL000987,AAEL002534,AAEL007699,AAEL007715,AAEL007771-PB,AAEL013694,AAEL008188,AAEL008353,AAEL009747,AAEL009994,AAEL010756,AAEL010821,AAEL011587,AAEL011656,AAEL013272,AAEL014562,AAEL017516-PB
13	CL:517	Ribosomal protein, and Elongation factor	20	93	1.05	1.07e-12	7159.AAEL000823-PB,7159.AAEL000987-PA,7159.AAEL002534-PA,7159.AAEL005220-PA,7159.AAEL007699-PD,7159.AAEL007715-PA,7159.AAEL007771-PB,7159.AAEL008083-PA,7159.AAEL008188-PA,7159.AAEL008353-PB,7159.AAEL009747-PA,7159.AAEL009994-PA,7159.AAEL010756-PB,7159.AAEL010821-PA,7159.AAEL011587-PA,7159.AAEL011656-PA,7159.AAEL013272-PA,7159.AAEL014562-PA,7159.AAEL017096-PA,7159.AAEL017516-PB	AAEL000823,AAEL000987,AAEL002534,AAEL005085,AAEL007699,AAEL007715,AAEL007771-PB,AAEL013694,AAEL008188,AAEL008353,AAEL009747,AAEL009994,AAEL010756,AAEL010821,AAEL011587,AAEL011656,AAEL013272,AAEL014562,AAEL017096-PA,AAEL017516-PB
14	CL:546	Ribosomal protein	16	57	1.16	1.02e-11	7159.AAEL000823-PB,7159.AAEL000987-PA,7159.AAEL002534-PA,7159.AAEL007699-PD,7159.AAEL007715-PA,7159.AAEL007771-PB,7159.AAEL008188-PA,7159.AAEL008353-PB,7159.AAEL009747-PA,7159.AAEL009994-PA,7159.AAEL010756-PB,7159.AAEL010821-PA,7159.AAEL011656-PA,7159.AAEL013272-PA,7159.AAEL014562-PA,7159.AAEL017516-PB	AAEL000823,AAEL000987,AAEL002534,AAEL007699,AAEL007715,AAEL007771-PB,AAEL008188,AAEL008353,AAEL009747,AAEL009994,AAEL010756,AAEL010821,AAEL011656,AAEL013272,AAEL014562,AAEL017516-PB
15	CL:7613	Citrate cycle (TCA cycle), and Alanine, aspartate and glutamate metabolism	14	39	1.27	1.87e-11	7159.AAEL000746-PA,7159.AAEL002399-PA,7159.AAEL002764-PA,7159.AAEL003734-PA,7159.AAEL005552-PB,7159.AAEL005790-PA,7159.AAEL008166-PA,7159.AAEL009872-PA,7159.AAEL010143-PA,7159.AAEL010464-PC,7159.AAEL010608-PA,7159.AAEL010814-PA,7159.AAEL011746-PB,7159.AAEL012014-PA	AAEL000746,mAAT,AAEL002764,AAEL003734,AAEL005552,AAEL005790,AAEL008166,AAEL009872,AAEL010143,GDH,AAEL010608,AAEL010814,AAEL011746,AAEL012014
16	CL:548	Ribosomal protein	15	52	1.18	3.59e-11	7159.AAEL000823-PB,7159.AAEL000987-PA,7159.AAEL002534-PA,7159.AAEL007699-PD,7159.AAEL007715-PA,7159.AAEL008188-PA,7159.AAEL008353-PB,7159.AAEL009747-PA,7159.AAEL009994-PA,7159.AAEL010756-PB,7159.AAEL010821-PA,7159.AAEL011656-PA,7159.AAEL013272-PA,7159.AAEL014562-PA,7159.AAEL017516-PB	AAEL000823,AAEL000987,AAEL002534,AAEL007699,AAEL007715,AAEL008188,AAEL008353,AAEL009747,AAEL009994,AAEL010756,AAEL010821,AAEL011656,AAEL013272,AAEL014562,AAEL017516-PB
17	CL:22570	Trypsin-like serine protease	13	41	1.22	4.11e-10	7159.AAEL005607-PA,7159.AAEL005609-PA,7159.AAEL006368-PA,7159.AAEL006384-PA,7159.AAEL008207-PA,7159.AAEL008218-PA,7159.AAEL008698-PA,7159.AAEL009682-PA,7159.AAEL009956-PA,7159.AAEL010532-PA,7159.AAEL011889-PA,7159.AAEL011917-PA,7159.AAEL011929-PA	AAEL005607,AAEL005609,AAEL006368,AAEL006384,AAEL008207,AAEL008218,AAEL008698,AAEL009682,AAEL009956,AAEL010532,AAEL011889,AAEL011917,AAEL011929
18	CL:7690	mixed, incl. Pentose phosphate pathway, and Glycolysis	12	33	1.28	6.49e-10	7159.AAEL001668-PA,7159.AAEL002542-PA,7159.AAEL004294-PA,7159.AAEL004338-PA,7159.AAEL004434-PA,7159.AAEL004988-PA,7159.AAEL005766-PB,7159.AAEL006895-PA,7159.AAEL006928-PA,7159.AAEL012576-PA,7159.AAEL012994-PA,7159.AAEL016984-PA	AAEL001668,AAEL002542,AAEL004294,AAEL004338,AAEL004434,PGK,AAEL005766,AAEL006895,AAEL006928,AAEL012576,AAEL012994,AAEL016984-PA
19	CL:22571	Trypsin-like serine protease	12	35	1.25	1.1e-09	7159.AAEL005607-PA,7159.AAEL005609-PA,7159.AAEL006368-PA,7159.AAEL006384-PA,7159.AAEL008207-PA,7159.AAEL008218-PA,7159.AAEL008698-PA,7159.AAEL009682-PA,7159.AAEL009956-PA,7159.AAEL010532-PA,7159.AAEL011889-PA,7159.AAEL011929-PA	AAEL005607,AAEL005609,AAEL006368,AAEL006384,AAEL008207,AAEL008218,AAEL008698,AAEL009682,AAEL009956,AAEL010532,AAEL011889,AAEL011929
20	CL:22569	mixed, incl. Trypsin-like serine protease, and Alpha-amylase domain	15	77	1.01	3.85e-09	7159.AAEL004239-PA,7159.AAEL005607-PA,7159.AAEL005609-PA,7159.AAEL006368-PA,7159.AAEL006384-PA,7159.AAEL008207-PA,7159.AAEL008218-PA,7159.AAEL008698-PA,7159.AAEL009682-PA,7159.AAEL009956-PA,7159.AAEL010532-PA,7159.AAEL010540-PA,7159.AAEL011889-PA,7159.AAEL011917-PA,7159.AAEL011929-PA	AAEL004239,AAEL005607,AAEL005609,AAEL006368,AAEL006384,AAEL008207,AAEL008218,AAEL008698,AAEL009682,AAEL009956,AAEL010532,AAEL010540,AAEL011889,AAEL011917,AAEL011929
21	CL:22573	Peptidase S1A, chymotrypsin family, and Peptidase S28	11	30	1.28	3.85e-09	7159.AAEL005607-PA,7159.AAEL005609-PA,7159.AAEL006368-PA,7159.AAEL006384-PA,7159.AAEL008207-PA,7159.AAEL008218-PA,7159.AAEL008698-PA,7159.AAEL009682-PA,7159.AAEL010532-PA,7159.AAEL011889-PA,7159.AAEL011929-PA	AAEL005607,AAEL005609,AAEL006368,AAEL006384,AAEL008207,AAEL008218,AAEL008698,AAEL009682,AAEL010532,AAEL011889,AAEL011929
22	CL:26308	mixed, incl. Insect pheromone-binding family, A10/OS-D, and Chitin-binding type R&R consensus	19	144	0.84	5.35e-09	7159.AAEL001683-PA,7159.AAEL001826-PA,7159.AAEL003218-PA,7159.AAEL003225-PA,7159.AAEL003232-PB,7159.AAEL003239-PA,7159.AAEL004216-PA,7159.AAEL004588-PA,7159.AAEL005960-PA,7159.AAEL008598-PA,7159.AAEL008817-PA,7159.AAEL009796-PA,7159.AAEL011032-PA,7159.AAEL013030-PA,7159.AAEL013759-PA,7159.AAEL013981-PA,7159.AAEL013983-PA,7159.AAEL014833-PA,7159.AAEL015363-PA	AAEL001683,AAEL001826,AAEL003218,AAEL003225,AAEL003232,AAEL003239,AAEL004216,AAEL004588,AAEL005960,AAEL008598,AAEL008817,AAEL009796,AAEL011032,AAEL013030,AAEL013759,AAEL013981,AAEL013983,AAEL014833,AAEL015363
23	CL:550	Ribosomal protein	11	37	1.19	2.16e-08	7159.AAEL000823-PB,7159.AAEL000987-PA,7159.AAEL007715-PA,7159.AAEL008188-PA,7159.AAEL008353-PB,7159.AAEL009747-PA,7159.AAEL009994-PA,7159.AAEL010756-PB,7159.AAEL010821-PA,7159.AAEL011656-PA,7159.AAEL014562-PA	AAEL000823,AAEL000987,AAEL007715,AAEL008188,AAEL008353,AAEL009747,AAEL009994,AAEL010756,AAEL010821,AAEL011656,AAEL014562
24	CL:7696	Glycolysis, and Enolase	8	12	1.54	2.9e-08	7159.AAEL001668-PA,7159.AAEL002542-PA,7159.AAEL004434-PA,7159.AAEL004988-PA,7159.AAEL005766-PB,7159.AAEL006895-PA,7159.AAEL012994-PA,7159.AAEL016984-PA	AAEL001668,AAEL002542,AAEL004434,PGK,AAEL005766,AAEL006895,AAEL012994,AAEL016984-PA
25	CL:7694	Glycolysis, and Pentose phosphate pathway	9	21	1.35	5.05e-08	7159.AAEL001668-PA,7159.AAEL002542-PA,7159.AAEL004434-PA,7159.AAEL004988-PA,7159.AAEL005766-PB,7159.AAEL006895-PA,7159.AAEL012576-PA,7159.AAEL012994-PA,7159.AAEL016984-PA	AAEL001668,AAEL002542,AAEL004434,PGK,AAEL005766,AAEL006895,AAEL012576,AAEL012994,AAEL016984-PA
26	CL:8577	mixed, incl. Fatty acid degradation, and Enoyl-CoA hydratase/isomerase	12	53	1.07	5.05e-08	7159.AAEL002687-PA,7159.AAEL003993-PA,7159.AAEL006634-PA,7159.AAEL006912-PB,7159.AAEL007023-PA,7159.AAEL007555-PA,7159.AAEL008574-PA,7159.AAEL010008-PA,7159.AAEL010146-PB,7159.AAEL010697-PA,7159.AAEL011355-PA,7159.AAEL013739-PA	AAEL002687,AAEL003993,AAEL006634,AAEL006912,AAEL007023,AAEL007555,AAEL008574,AAEL010008,AAEL010146,AAEL010697,AAEL011355,AAEL013739
27	CL:8578	Fatty acid degradation, and Enoyl-CoA hydratase/isomerase	11	47	1.08	1.61e-07	7159.AAEL002687-PA,7159.AAEL003993-PA,7159.AAEL006634-PA,7159.AAEL006912-PB,7159.AAEL007023-PA,7159.AAEL007555-PA,7159.AAEL008574-PA,7159.AAEL010008-PA,7159.AAEL010146-PB,7159.AAEL010697-PA,7159.AAEL011355-PA	AAEL002687,AAEL003993,AAEL006634,AAEL006912,AAEL007023,AAEL007555,AAEL008574,AAEL010008,AAEL010146,AAEL010697,AAEL011355
28	CL:26318	mixed, incl. Insect pheromone-binding family, A10/OS-D, and Hemocyanin, N-terminal	13	78	0.94	2.44e-07	7159.AAEL003232-PB,7159.AAEL003239-PA,7159.AAEL004216-PA,7159.AAEL004588-PA,7159.AAEL005960-PA,7159.AAEL008598-PA,7159.AAEL008817-PA,7159.AAEL011032-PA,7159.AAEL013030-PA,7159.AAEL013759-PA,7159.AAEL013981-PA,7159.AAEL013983-PA,7159.AAEL014833-PA	AAEL003232,AAEL003239,AAEL004216,AAEL004588,AAEL005960,AAEL008598,AAEL008817,AAEL011032,AAEL013030,AAEL013759,AAEL013981,AAEL013983,AAEL014833
29	CL:7615	Citrate cycle (TCA cycle)	8	18	1.36	2.66e-07	7159.AAEL000746-PA,7159.AAEL002764-PA,7159.AAEL003734-PA,7159.AAEL005552-PB,7159.AAEL010143-PA,7159.AAEL010608-PA,7159.AAEL010814-PA,7159.AAEL011746-PB	AAEL000746,AAEL002764,AAEL003734,AAEL005552,AAEL010143,AAEL010608,AAEL010814,AAEL011746
30	CL:8579	Fatty acid degradation, and Enoyl-CoA hydratase/isomerase	10	38	1.14	2.66e-07	7159.AAEL002687-PA,7159.AAEL003993-PA,7159.AAEL006634-PA,7159.AAEL006912-PB,7159.AAEL007023-PA,7159.AAEL007555-PA,7159.AAEL008574-PA,7159.AAEL010146-PB,7159.AAEL010697-PA,7159.AAEL011355-PA	AAEL002687,AAEL003993,AAEL006634,AAEL006912,AAEL007023,AAEL007555,AAEL008574,AAEL010146,AAEL010697,AAEL011355
31	CL:26320	mixed, incl. Insect pheromone-binding family, A10/OS-D, and Hemocyanin, N-terminal	12	72	0.94	8.05e-07	7159.AAEL003232-PB,7159.AAEL003239-PA,7159.AAEL004216-PA,7159.AAEL004588-PA,7159.AAEL008598-PA,7159.AAEL008817-PA,7159.AAEL011032-PA,7159.AAEL013030-PA,7159.AAEL013759-PA,7159.AAEL013981-PA,7159.AAEL013983-PA,7159.AAEL014833-PA	AAEL003232,AAEL003239,AAEL004216,AAEL004588,AAEL008598,AAEL008817,AAEL011032,AAEL013030,AAEL013759,AAEL013981,AAEL013983,AAEL014833
32	CL:552	Ribosomal protein	8	24	1.24	1.45e-06	7159.AAEL000823-PB,7159.AAEL000987-PA,7159.AAEL007715-PA,7159.AAEL008188-PA,7159.AAEL008353-PB,7159.AAEL009747-PA,7159.AAEL010756-PB,7159.AAEL011656-PA	AAEL000823,AAEL000987,AAEL007715,AAEL008188,AAEL008353,AAEL009747,AAEL010756,AAEL011656
33	CL:7789	mixed, incl. Alanine, aspartate and glutamate metabolism, and Histidine metabolism	9	35	1.13	1.46e-06	7159.AAEL001134-PA,7159.AAEL001588-PA,7159.AAEL001887-PB,7159.AAEL004701-PA,7159.AAEL005422-PA,7159.AAEL009029-PA,7159.AAEL013904-PA,7159.AAEL014080-PA,7159.AAEL014734-PA	AAEL001134,AAEL001588,AAEL001887,AAEL004701,AAEL005422,AAEL009029,AAEL013904,AAEL014080,AAEL014734
34	CL:26311	mixed, incl. Insect pheromone-binding family, A10/OS-D, and Chitin-binding type R&R consensus	14	118	0.79	2.63e-06	7159.AAEL001826-PA,7159.AAEL003232-PB,7159.AAEL003239-PA,7159.AAEL004216-PA,7159.AAEL004588-PA,7159.AAEL005960-PA,7159.AAEL008598-PA,7159.AAEL008817-PA,7159.AAEL011032-PA,7159.AAEL013030-PA,7159.AAEL013759-PA,7159.AAEL013981-PA,7159.AAEL013983-PA,7159.AAEL014833-PA	AAEL001826,AAEL003232,AAEL003239,AAEL004216,AAEL004588,AAEL005960,AAEL008598,AAEL008817,AAEL011032,AAEL013030,AAEL013759,AAEL013981,AAEL013983,AAEL014833
35	CL:26395	mostly uncharacterized, incl. Hemocyanin, N-terminal, and Enoylreductase	8	29	1.16	4.45e-06	7159.AAEL003232-PB,7159.AAEL003239-PA,7159.AAEL004588-PA,7159.AAEL008598-PA,7159.AAEL008817-PA,7159.AAEL011032-PA,7159.AAEL013759-PA,7159.AAEL014833-PA	AAEL003232,AAEL003239,AAEL004588,AAEL008598,AAEL008817,AAEL011032,AAEL013759,AAEL014833
36	CL:7790	mixed, incl. Alanine, aspartate and glutamate metabolism, and Histidine metabolism	8	30	1.14	5.44e-06	7159.AAEL001134-PA,7159.AAEL001588-PA,7159.AAEL001887-PB,7159.AAEL004701-PA,7159.AAEL005422-PA,7159.AAEL009029-PA,7159.AAEL013904-PA,7159.AAEL014080-PA	AAEL001134,AAEL001588,AAEL001887,AAEL004701,AAEL005422,AAEL009029,AAEL013904,AAEL014080
37	CL:3606	Disulphide isomerase, and Heat shock protein 70 family	5	5	1.72	6.34e-06	7159.AAEL000641-PA,7159.AAEL010065-PA,7159.AAEL012827-PA,7159.AAEL017263-PA,7159.AAEL017349-PA	AAEL000641,AAEL010065,AAEL012827,AAEL017263-PA,AAEL017349-PA
38	CL:7656	mixed, incl. L-lactate/malate dehydrogenase, and 2-Oxocarboxylic acid metabolism	6	13	1.38	1.06e-05	7159.AAEL002399-PA,7159.AAEL005790-PA,7159.AAEL008166-PA,7159.AAEL009872-PA,7159.AAEL010464-PC,7159.AAEL012014-PA	mAAT,AAEL005790,AAEL008166,AAEL009872,GDH,AAEL012014
39	CL:7698	Glycolysis, and Enolase	5	6	1.64	1.07e-05	7159.AAEL001668-PA,7159.AAEL002542-PA,7159.AAEL004988-PA,7159.AAEL005766-PB,7159.AAEL016984-PA	AAEL001668,AAEL002542,PGK,AAEL005766,AAEL016984-PA
40	CL:8580	Fatty acid degradation	7	23	1.2	1.2e-05	7159.AAEL003993-PA,7159.AAEL006634-PA,7159.AAEL006912-PB,7159.AAEL007555-PA,7159.AAEL008574-PA,7159.AAEL010146-PB,7159.AAEL010697-PA	AAEL003993,AAEL006634,AAEL006912,AAEL007555,AAEL008574,AAEL010146,AAEL010697
41	CL:26323	mixed, incl. Insect pheromone-binding family, A10/OS-D, and Chitin-binding type R&R consensus	10	67	0.89	1.89e-05	7159.AAEL003232-PB,7159.AAEL003239-PA,7159.AAEL004216-PA,7159.AAEL004588-PA,7159.AAEL008598-PA,7159.AAEL008817-PA,7159.AAEL011032-PA,7159.AAEL013030-PA,7159.AAEL013759-PA,7159.AAEL014833-PA	AAEL003232,AAEL003239,AAEL004216,AAEL004588,AAEL008598,AAEL008817,AAEL011032,AAEL013030,AAEL013759,AAEL014833
42	CL:8583	Fatty acid degradation	6	18	1.24	4.46e-05	7159.AAEL003993-PA,7159.AAEL006912-PB,7159.AAEL007555-PA,7159.AAEL008574-PA,7159.AAEL010146-PB,7159.AAEL010697-PA	AAEL003993,AAEL006912,AAEL007555,AAEL008574,AAEL010146,AAEL010697
43	CL:26396	mostly uncharacterized, incl. Hemocyanin, N-terminal, and Enoylreductase	6	20	1.19	7.08e-05	7159.AAEL003239-PA,7159.AAEL008598-PA,7159.AAEL008817-PA,7159.AAEL011032-PA,7159.AAEL013759-PA,7159.AAEL014833-PA	AAEL003239,AAEL008598,AAEL008817,AAEL011032,AAEL013759,AAEL014833
44	CL:8585	Fatty acid degradation	5	11	1.37	8.15e-05	7159.AAEL003993-PA,7159.AAEL006912-PB,7159.AAEL007555-PA,7159.AAEL010146-PB,7159.AAEL010697-PA	AAEL003993,AAEL006912,AAEL007555,AAEL010146,AAEL010697
45	CL:7672	Aspartate/other aminotransferase, and L-lactate dehydrogenase	4	5	1.62	0.00013	7159.AAEL002399-PA,7159.AAEL009872-PA,7159.AAEL010464-PC,7159.AAEL012014-PA	mAAT,AAEL009872,GDH,AAEL012014
46	CL:22575	Serine proteases, trypsin domain	5	18	1.16	0.00054	7159.AAEL006368-PA,7159.AAEL008207-PA,7159.AAEL008218-PA,7159.AAEL009682-PA,7159.AAEL011889-PA	AAEL006368,AAEL008207,AAEL008218,AAEL009682,AAEL011889
47	CL:8400	mixed, incl. Glutathione metabolism, and Thioredoxin-like superfamily	9	85	0.74	0.00064	7159.AAEL000092-PA,7159.AAEL000274-PA,7159.AAEL000424-PA,7159.AAEL002501-PA,7159.AAEL010582-PA,7159.AAEL010777-PA,7159.AAEL011741-PA,7159.AAEL012457-PA,7159.AAEL013407-PA	GSTX1,CUSOD3_a,AAEL000424,AAEL002501,GSTD11,AAEL010777,GSTS1,AAEL012457,CAT1B
48	CL:26397	mixed, incl. Hemocyanin, N-terminal, and Vitellinogen, open beta-sheet	4	11	1.28	0.0012	7159.AAEL008598-PA,7159.AAEL008817-PA,7159.AAEL013759-PA,7159.AAEL014833-PA	AAEL008598,AAEL008817,AAEL013759,AAEL014833
49	CL:26551	mostly uncharacterized, incl. Drosophila Retinin like protein, and Cuticle protein	5	22	1.07	0.0012	7159.AAEL001683-PA,7159.AAEL003218-PA,7159.AAEL003225-PA,7159.AAEL009796-PA,7159.AAEL015363-PA	AAEL001683,AAEL003218,AAEL003225,AAEL009796,AAEL015363
50	CL:8401	mixed, incl. Glutathione metabolism, and AhpC/TSA family	8	74	0.75	0.0013	7159.AAEL000092-PA,7159.AAEL000274-PA,7159.AAEL000424-PA,7159.AAEL002501-PA,7159.AAEL010582-PA,7159.AAEL010777-PA,7159.AAEL011741-PA,7159.AAEL013407-PA	GSTX1,CUSOD3_a,AAEL000424,AAEL002501,GSTD11,AAEL010777,GSTS1,CAT1B
51	CL:1082	Aminoacyl-tRNA synthetase, and Aminoacyl-tRNA synthetase, class II (G/ P/ S/T)	4	12	1.24	0.0016	7159.AAEL001044-PA,7159.AAEL001218-PA,7159.AAEL005728-PA,7159.AAEL005801-PA	AAEL001044,AAEL001218,AAEL005728,AAEL005801
52	CL:7824	mixed, incl. Aldehyde dehydrogenase domain, and Acylphosphatase	4	13	1.2	0.002	7159.AAEL001134-PA,7159.AAEL009029-PA,7159.AAEL013904-PA,7159.AAEL014080-PA	AAEL001134,AAEL009029,AAEL013904,AAEL014080
53	CL:24667	mixed, incl. Peptidase C1A, and MD-2-related lipid-recognition domain	7	62	0.77	0.0026	7159.AAEL000859-PA,7159.AAEL004120-PA,7159.AAEL005293-PA,7159.AAEL006169-PA,7159.AAEL009637-PA,7159.AAEL011641-PA,7159.AAEL012064-PA	AAEL000859,AAEL004120,GALE8B_a,AAEL006169,CAT-B3,AAEL011641,AAEL012064
54	CL:22618	Serine proteases, trypsin family, serine active site, and Peptidase S1A, chymotrypsin family	3	5	1.49	0.0028	7159.AAEL005607-PA,7159.AAEL006384-PA,7159.AAEL011929-PA	AAEL005607,AAEL006384,AAEL011929
55	CL:26400	Vitellinogen, open beta-sheet, and Hemocyanin, N-terminal	3	5	1.49	0.0028	7159.AAEL008598-PA,7159.AAEL008817-PA,7159.AAEL013759-PA	AAEL008598,AAEL008817,AAEL013759
56	CL:590	mixed, incl. Ribosomal protein L21e, and Ribosomal protein L28e	3	5	1.49	0.0028	7159.AAEL000987-PA,7159.AAEL007715-PA,7159.AAEL008353-PB	AAEL000987,AAEL007715,AAEL008353
57	CL:7710	Glycolysis, and Transaldolase type 1	3	5	1.49	0.0028	7159.AAEL004434-PA,7159.AAEL006895-PA,7159.AAEL012994-PA	AAEL004434,AAEL006895,AAEL012994
58	CL:7742	Pyruvate dehydrogenase (acetyl-transferring) E1 component, alpha subunit, subgroup y, and Dihydrolipoamide dehydrogenase	3	5	1.49	0.0028	7159.AAEL004294-PA,7159.AAEL004338-PA,7159.AAEL006928-PA	AAEL004294,AAEL004338,AAEL006928
59	CL:7826	mixed, incl. valine metabolic process, and 3-hydroxyisobutyrate dehydrogenase	3	5	1.49	0.0028	7159.AAEL001134-PA,7159.AAEL009029-PA,7159.AAEL013904-PA	AAEL001134,AAEL009029,AAEL013904
60	CL:554	Ribosomal protein	4	15	1.14	0.0029	7159.AAEL008188-PA,7159.AAEL009747-PA,7159.AAEL010756-PB,7159.AAEL011656-PA	AAEL008188,AAEL009747,AAEL010756,AAEL011656
61	CL:24666	mixed, incl. Peptidase C1A, and MD-2-related lipid-recognition domain	8	86	0.68	0.003	7159.AAEL000859-PA,7159.AAEL004120-PA,7159.AAEL005293-PA,7159.AAEL006169-PA,7159.AAEL009637-PA,7159.AAEL009955-PA,7159.AAEL011641-PA,7159.AAEL012064-PA	AAEL000859,AAEL004120,GALE8B_a,AAEL006169,CAT-B3,AAEL009955,AAEL011641,AAEL012064
62	CL:8185	Folate biosynthesis, and Glucose dehydrogenase C-terminus	4	16	1.11	0.0035	7159.AAEL004088-PA,7159.AAEL006836-PA,7159.AAEL011112-PC,7159.AAEL017029-PA	AAEL004088,AAEL006836,AAEL011112,AAEL017029-PA
63	CL:8587	Fatty acid elongation	3	6	1.41	0.0038	7159.AAEL003993-PA,7159.AAEL010146-PB,7159.AAEL010697-PA	AAEL003993,AAEL010146,AAEL010697
64	CL:10227	mixed, incl. Myosin tail, and Troponin	4	17	1.09	0.0042	7159.AAEL002572-PA,7159.AAEL002776-PA,7159.AAEL005324-PA,7159.AAEL010975-PA	AAEL002572,AAEL002776,AAEL005324,AAEL010975
65	CL:2632	mixed, incl. HEAT-like repeat, and Importin-beta N-terminal domain	4	17	1.09	0.0042	7159.AAEL007799-PB,7159.AAEL010159-PA,7159.AAEL010698-PA,7159.AAEL011657-PA	AAEL007799,AAEL010159,AAEL010698,AAEL011657
66	CL:8829	Oxidative phosphorylation	7	70	0.72	0.0043	7159.AAEL003675-PA,7159.AAEL005269-PC,7159.AAEL005435-PB,7159.AAEL006509-PA,7159.AAEL009414-PA,7159.AAEL012175-PA,7159.AAEL013009-PA	AAEL003675,AAEL005269,AAEL005435,AAEL006509,AAEL009414,AAEL012175,AAEL013009
67	CL:1061	Aminoacyl-tRNA biosynthesis, and B3/4 domain	6	55	0.75	0.0068	7159.AAEL001044-PA,7159.AAEL001218-PA,7159.AAEL002748-PA,7159.AAEL005307-PA,7159.AAEL005728-PA,7159.AAEL005801-PA	AAEL001044,AAEL001218,AAEL002748,AAEL005307,AAEL005728,AAEL005801
68	CL:7618	Citrate cycle (TCA cycle)	3	8	1.29	0.0068	7159.AAEL002764-PA,7159.AAEL010608-PA,7159.AAEL011746-PB	AAEL002764,AAEL010608,AAEL011746
69	CL:1068	Aminoacyl-tRNA biosynthesis	5	37	0.85	0.0075	7159.AAEL001044-PA,7159.AAEL001218-PA,7159.AAEL002748-PA,7159.AAEL005728-PA,7159.AAEL005801-PA	AAEL001044,AAEL001218,AAEL002748,AAEL005728,AAEL005801
70	CL:7865	Glycine, serine and threonine metabolism, and One carbon pool by folate	5	38	0.83	0.0081	7159.AAEL004059-PA,7159.AAEL008341-PA,7159.AAEL010276-PA,7159.AAEL012764-PA,7159.AAEL014426-PA	AAEL004059,AAEL008341,AAEL010276,AAEL012764,AAEL014426
71	CL:10229	mixed, incl. Troponin, and Myosin tail	3	10	1.19	0.0105	7159.AAEL002572-PA,7159.AAEL002776-PA,7159.AAEL010975-PA	AAEL002572,AAEL002776,AAEL010975
72	CL:26575	mixed, incl. Drosophila Retinin like protein, and Cuticle protein	3	10	1.19	0.0105	7159.AAEL001683-PA,7159.AAEL009796-PA,7159.AAEL015363-PA	AAEL001683,AAEL009796,AAEL015363
73	CL:604	mixed, incl. ribosome, and Ribosomal protein L5	3	10	1.19	0.0105	7159.AAEL009994-PA,7159.AAEL010821-PA,7159.AAEL014562-PA	AAEL009994,AAEL010821,AAEL014562
74	CL:8009	Starch and sucrose metabolism, and CBM21 domain superfamily	3	10	1.19	0.0105	7159.AAEL000703-PA,7159.AAEL010037-PA,7159.AAEL010602-PA	AAEL000703,AAEL010037,AAEL010602
75	CL:3573	mixed, incl. Protein processing in endoplasmic reticulum, and Oligosaccharyltransferase 48 kDa subunit beta	6	63	0.69	0.0117	7159.AAEL000641-PA,7159.AAEL002701-PA,7159.AAEL010065-PA,7159.AAEL012827-PA,7159.AAEL017263-PA,7159.AAEL017349-PA	AAEL000641,AAEL002701,AAEL010065,AAEL012827,AAEL017263-PA,AAEL017349-PA
76	CL:24668	mixed, incl. Peptidase C1A, and MD-2-related lipid-recognition domain	5	43	0.78	0.0124	7159.AAEL000859-PA,7159.AAEL004120-PA,7159.AAEL006169-PA,7159.AAEL009637-PA,7159.AAEL012064-PA	AAEL000859,AAEL004120,AAEL006169,CAT-B3,AAEL012064
77	CL:24728	mixed, incl. Domain involved in innate immunity and lipid metabolism., and NPC1-like	3	11	1.15	0.0124	7159.AAEL000859-PA,7159.AAEL004120-PA,7159.AAEL012064-PA	AAEL000859,AAEL004120,AAEL012064
78	CL:630	mixed, incl. Zinc-binding ribosomal protein, and Ribosomal protein L6	3	11	1.15	0.0124	7159.AAEL002534-PA,7159.AAEL007699-PD,7159.AAEL013272-PA	AAEL002534,AAEL007699,AAEL013272
79	CL:8402	mixed, incl. Glutathione metabolism, and AhpC/TSA family	6	65	0.68	0.0126	7159.AAEL000274-PA,7159.AAEL000424-PA,7159.AAEL002501-PA,7159.AAEL010777-PA,7159.AAEL011741-PA,7159.AAEL013407-PA	CUSOD3_a,AAEL000424,AAEL002501,AAEL010777,GSTS1,CAT1B
80	CL:22576	Peptidase S1A, chymotrypsin family	3	12	1.11	0.0145	7159.AAEL008207-PA,7159.AAEL008218-PA,7159.AAEL011889-PA	AAEL008207,AAEL008218,AAEL011889
81	CL:8902	mixed, incl. Respiratory chain, and UcrQ family	3	12	1.11	0.0145	7159.AAEL003675-PA,7159.AAEL005435-PB,7159.AAEL013009-PA	AAEL003675,AAEL005435,AAEL013009
82	CL:770	translational initiation, and MIF4G-like, type 3	4	28	0.87	0.016	7159.AAEL004347-PA,7159.AAEL006851-PA,7159.AAEL007945-PA,7159.AAEL010318-PB	AAEL004347,eIF3-S4-1,AAEL007945,AAEL010318
83	CL:7793	Arginine biosynthesis, and GPR domain	3	14	1.05	0.0199	7159.AAEL001887-PB,7159.AAEL004701-PA,7159.AAEL005422-PA	AAEL001887,AAEL004701,AAEL005422
84	CL:8625	mixed, incl. Enoyl-CoA hydratase/isomerase, and Fatty acid biosynthesis	3	15	1.02	0.0231	7159.AAEL002687-PA,7159.AAEL007023-PA,7159.AAEL011355-PA	AAEL002687,AAEL007023,AAEL011355
85	CL:8403	mixed, incl. AhpC/TSA family, and Copper/zinc superoxide dismutase (SODC)	4	33	0.8	0.0257	7159.AAEL000274-PA,7159.AAEL002501-PA,7159.AAEL010777-PA,7159.AAEL013407-PA	CUSOD3_a,AAEL002501,AAEL010777,CAT1B
86	CL:771	translational initiation	3	16	0.99	0.0261	7159.AAEL004347-PA,7159.AAEL006851-PA,7159.AAEL007945-PA	AAEL004347,eIF3-S4-1,AAEL007945
87	CL:8803	mixed, incl. Oxidative phosphorylation, and Mitochondrial F1F0-ATP synthase, subunit f	10	193	0.43	0.0264	7159.AAEL001872-PA,7159.AAEL002526-PA,7159.AAEL003675-PA,7159.AAEL004855-PA,7159.AAEL005269-PC,7159.AAEL005435-PB,7159.AAEL006509-PA,7159.AAEL009414-PA,7159.AAEL012175-PA,7159.AAEL013009-PA	VDAC,AAEL002526,AAEL003675,AAEL004855,AAEL005269,AAEL005435,AAEL006509,AAEL009414,AAEL012175,AAEL013009
88	CL:8830	Oxidative phosphorylation, and Phosphopantetheine attachment site	5	55	0.67	0.0268	7159.AAEL003675-PA,7159.AAEL005269-PC,7159.AAEL005435-PB,7159.AAEL009414-PA,7159.AAEL013009-PA	AAEL003675,AAEL005269,AAEL005435,AAEL009414,AAEL013009
89	CL:10233	mixed, incl. Myosin light chain alkali, and Troponin	2	5	1.32	0.0336	7159.AAEL002572-PA,7159.AAEL010975-PA	AAEL002572,AAEL010975
90	CL:1085	Ribosomal protein L25/Gln-tRNA synthetase, N-terminal, and Lysine-tRNA ligase, class II	2	5	1.32	0.0336	7159.AAEL001044-PA,7159.AAEL005801-PA	AAEL001044,AAEL005801
91	CL:1096	Threonyl/alanyl tRNA synthetase, SAD, and Glycyl-tRNA synthetase	2	5	1.32	0.0336	7159.AAEL001218-PA,7159.AAEL005728-PA	AAEL001218,AAEL005728
92	CL:12958	mixed, incl. Calponin repeat, and Senescence marker protein-30 (SMP-30)	3	19	0.91	0.0336	7159.AAEL005997-PA,7159.AAEL013279-PA,7159.AAEL013662-PA	AAEL005997,AAEL013279,AAEL013662
93	CL:23770	Peptidase S9A, N-terminal domain, and X-Pro dipeptidyl-peptidase (S15 family)	2	5	1.32	0.0336	7159.AAEL005521-PA,7159.AAEL009142-PA	AAEL005521,AAEL009142
94	CL:24388	Tyrosinase copper-binding domain, and Serpin, conserved site	2	5	1.32	0.0336	7159.AAEL005673-PA,7159.AAEL013498-PA	SRPN2,PPO1
95	CL:24676	Papain-like cysteine endopeptidase, and Aspartyl protease	2	5	1.32	0.0336	7159.AAEL006169-PA,7159.AAEL009637-PA	AAEL006169,CAT-B3
96	CL:2655	HEAT repeat, and Cse1	2	5	1.32	0.0336	7159.AAEL010159-PA,7159.AAEL010698-PA	AAEL010159,AAEL010698
97	CL:26576	Chitin-binding type R&R consensus	2	5	1.32	0.0336	7159.AAEL009796-PA,7159.AAEL015363-PA	AAEL009796,AAEL015363
98	CL:2749	LEM domain, and Barrier to autointegration factor	2	5	1.32	0.0336	7159.AAEL001580-PA,7159.AAEL003415-PA	AAEL001580,AAEL003415
99	CL:5005	Chromo Shadow Domain, and Histone H3-K9 methyltransferase	2	5	1.32	0.0336	7159.AAEL004467-PA,7159.AAEL004484-PA	AAEL004467,AAEL004484
100	CL:7638	Isocitrate/isopropylmalate dehydrogenase	2	5	1.32	0.0336	7159.AAEL010143-PA,7159.AAEL010814-PA	AAEL010143,AAEL010814
101	CL:7658	L-lactate/malate dehydrogenase, and Fumarase C C-terminus	2	5	1.32	0.0336	7159.AAEL005790-PA,7159.AAEL008166-PA	AAEL005790,AAEL008166
102	CL:7884	mixed, incl. Serine hydroxymethyltransferase, and Glycine cleavage system T protein	2	5	1.32	0.0336	7159.AAEL010276-PA,7159.AAEL014426-PA	AAEL010276,AAEL014426
103	CL:8011	Alpha-D-phosphohexomutase superfamily, and Carbohydrate phosphorylase	2	5	1.32	0.0336	7159.AAEL000703-PA,7159.AAEL010037-PA	AAEL000703,AAEL010037
104	CL:8413	Peroxidase, and Thioredoxin/glutathione reductase selenoprotein	2	5	1.32	0.0336	7159.AAEL010777-PA,7159.AAEL013407-PA	AAEL010777,CAT1B
105	CL:8533	MAPEG family, and Glutathione S-transferase, N-terminal domain	2	5	1.32	0.0336	7159.AAEL000092-PA,7159.AAEL010582-PA	GSTX1,GSTD11
106	CL:8629	mixed, incl. MaoC like domain, and Acyl-coenzyme A oxidase N-terminal	2	5	1.32	0.0336	7159.AAEL002687-PA,7159.AAEL007023-PA	AAEL002687,AAEL007023
107	CL:9142	Adenine nucleotide translocator 1, and Porin, eukaryotic type	2	5	1.32	0.0336	7159.AAEL001872-PA,7159.AAEL004855-PA	VDAC,AAEL004855
108	CL:9492	Tyrosine metabolism	2	5	1.32	0.0336	7159.AAEL011973-PA,7159.AAEL014600-PA	AAEL011973,AAEL014600
109	CL:19577	Sulfur metabolism, and Intimal thickness related receptor, IRP	2	6	1.24	0.0382	7159.AAEL002107-PA,7159.AAEL009700-PB	AAEL002107,AAEL009700
110	CL:22599	Serine proteases, trypsin domain	2	6	1.24	0.0382	7159.AAEL006368-PA,7159.AAEL009682-PA	AAEL006368,AAEL009682
111	CL:24732	Domain involved in innate immunity and lipid metabolism., and NPC1-like	2	6	1.24	0.0382	7159.AAEL004120-PA,7159.AAEL012064-PA	AAEL004120,AAEL012064
112	CL:2545	DZF domain, and Proteasome activator PA28	2	6	1.24	0.0382	7159.AAEL006048-PB,7159.AAEL008171-PA	AAEL006048,AAEL008171
113	CL:7915	One-carbon metabolism, and Homocysteine-binding domain	2	6	1.24	0.0382	7159.AAEL004059-PA,7159.AAEL008341-PA	AAEL004059,AAEL008341
114	CL:8202	Pentose and glucuronate interconversions	2	6	1.24	0.0382	7159.AAEL004088-PA,7159.AAEL011112-PC	AAEL004088,AAEL011112
115	CL:9335	Oxidoreductase NAD-binding domain , and Cytochrome b5, heme-binding site	2	6	1.24	0.0382	7159.AAEL003349-PA,7159.AAEL010017-PA	AAEL003349,AAEL010017
116	CL:21277	mixed, incl. Insect cuticle protein, and Major Facilitator Superfamily	7	120	0.48	0.0408	7159.AAEL000896-PA,7159.AAEL003049-PA,7159.AAEL009801-PA,7159.AAEL010326-PA,7159.AAEL010789-PA,7159.AAEL012645-PA,7159.AAEL015163-PA	AAEL000896,AAEL003049,AAEL009801,AAEL010326,AAEL010789,AAEL012645,AAEL015163
117	CL:2295	mixed, incl. PUF60, RNA recognition motif 2, and Domain of unknown function (DUF1897)	2	7	1.17	0.0457	7159.AAEL005947-PB,7159.AAEL007042-PC	AAEL005947,AAEL007042
118	CL:26556	mixed, incl. Chitin-binding type R&R consensus	2	7	1.17	0.0457	7159.AAEL003218-PA,7159.AAEL003225-PA	AAEL003218,AAEL003225
119	CL:23701	Zinc carboxypeptidase, and Peptidase S9, prolyl oligopeptidase, catalytic domain	4	44	0.67	0.0484	7159.AAEL005521-PA,7159.AAEL009142-PA,7159.AAEL011722-PA,7159.AAEL013269-PA	AAEL005521,AAEL009142,AAEL011722,AAEL013269
120	CL:7866	mixed, incl. One carbon pool by folate, and FAD dependent oxidoreductase central domain	3	23	0.83	0.0484	7159.AAEL010276-PA,7159.AAEL012764-PA,7159.AAEL014426-PA	AAEL010276,AAEL012764,AAEL014426
